# Supplementary material for: Novel approach in whole genome mining and transcriptome analysis reveal conserved RiPPs in Trichoderma spp
Source: BMC Genomics. 2020 Mar 27;21:258. doi: 10.1186/s12864-020-6653-6 (PMC7099791; doi:10.1186/s12864-020-6653-6)
Supplement: Supplementary file 1 — Additional file 1. The output of the RiPPMiner prediction for known precursor peptides of fungal RiPPs extracted from the UniProt database. [file 12864_2020_6653_MOESM1_ESM.txt]

#INPUT	1	sp|P85421|AAMAT_AMAPH Alpha-amanitin proprotein (Fragment) OS=Amanita phalloides OX=67723 PE=1 SV=2

The Input Peptide sequence is predicted as RiPP!

Predicted RiPP Class:	NONE


#INPUT	2	sp|P0CU56|ANT_AMAPH Antamanide OS=Amanita phalloides OX=67723 PE=1 SV=1

The Input Peptide sequence is predicted as RiPP!

Predicted RiPP Class:	NONE


#INPUT	3	sp|A0A067SLB9|AAMA1_GALM3 Alpha-amanitin proprotein 1 OS=Galerina marginata (strain CBS 339.88) OX=685588 GN=AMA1-1 PE=1 SV=1

The Input Peptide sequence is predicted as RiPP!

Predicted RiPP Class:	NONE


#INPUT	4	sp|H2E7Q6|AAMA2_GALM3 Alpha-amanitin proprotein 2 OS=Galerina marginata (strain CBS 339.88) OX=685588 GN=AMA1-2 PE=3 SV=1

The Input Peptide sequence is predicted as RiPP!

Predicted RiPP Class:	NONE


#INPUT	5	sp|P0CU60|CYAD_AMAPH Cycloamanide D OS=Amanita phalloides OX=67723 PE=1 SV=1

The Input Peptide sequence is predicted as RiPP!

Predicted RiPP Class:	NONE


#INPUT	6	sp|P0CU59|CYAC_AMAPH Cycloamanide C OS=Amanita phalloides OX=67723 PE=1 SV=1

The Input Peptide sequence is predicted as RiPP!

Predicted RiPP Class:	NONE


#INPUT	7	sp|A8W7M4|AAMAT_AMABI Alpha-amanitin proprotein OS=Amanita bisporigera OX=87325 GN=AMA1 PE=3 SV=1

Predicted RiPP Class:	Lassopeptide

MODEL	1
Cleavage Site:	14
Leader Peptide:	MSDINATRLPIWGI
Core Peptide:	GCNPCVGDDVTTLLTRGEALC
Predicted Crosslinks:	1,8,(Gly-Asp);2,21,(Cys-Cys);5,0,(Cys-Cys);
SMILES	N3CC(=O)NC(CS4)C(=O)NC(CC(=O)N)C(=O)N(CCC1)C1C(=O)NC(CS5)C(=O)NC(C(C)C)C(=O)NCC(=O)NC(CC3(=O))C(=O)NC(CC(=O)O)C(=O)NC(C(C)C)C(=O)NC(C(C)O)C(=O)NC(C(C)O)C(=O)NC(CC(C)C)C(=O)NC(CC(C)C)C(=O)NC(C(C)O)C(=O)NC(CCCN=C(N)N)C(=O)NCC(=O)NC(C(CC(=O)O))C(=O)NC(C)C(=O)NC(CC(C)C)C(=O)NC(CS4)C(=O)O

MODEL	2
Cleavage Site:	14
Leader Peptide:	MSDINATRLPIWGI
Core Peptide:	GCNPCVGDDVTTLLTRGEALC
Predicted Crosslinks:	1,9,(Gly-Asp);2,21,(Cys-Cys);5,0,(Cys-Cys);
SMILES	N3CC(=O)NC(CS4)C(=O)NC(CC(=O)N)C(=O)N(CCC1)C1C(=O)NC(CS5)C(=O)NC(C(C)C)C(=O)NCC(=O)NC(CC(=O)O)C(=O)NC(CC3(=O))C(=O)NC(C(C)C)C(=O)NC(C(C)O)C(=O)NC(C(C)O)C(=O)NC(CC(C)C)C(=O)NC(CC(C)C)C(=O)NC(C(C)O)C(=O)NC(CCCN=C(N)N)C(=O)NCC(=O)NC(C(CC(=O)O))C(=O)NC(C)C(=O)NC(CC(C)C)C(=O)NC(CS4)C(=O)O

MODEL	3
Cleavage Site:	25
Leader Peptide:	MSDINATRLPIWGIGCNPCVGDDVT
Core Peptide:	TLLTRGEALC
Predicted Crosslinks:	1,7,(Thr-Glu);
SMILES	N3C(C(C)O)C(=O)NC(CC(C)C)C(=O)NC(CC(C)C)C(=O)NC(C(C)O)C(=O)NC(CCCN=C(N)N)C(=O)NCC(=O)NC(C(CC3(=O)))C(=O)NC(C)C(=O)NC(CC(C)C)C(=O)NC(CS)C(=O)O


#INPUT	8	sp|P0CU58|CYAB_AMAPH Cycloamanide B proprotein OS=Amanita phalloides OX=67723 PE=3 SV=1

The Input Peptide sequence is predicted as RiPP!

Predicted RiPP Class:	NONE


#INPUT	9	sp|U5L406|AAMA1_AMAEX Alpha-amanitin proprotein 1 OS=Amanita exitialis OX=262245 GN=AMA PE=2 SV=1

The Input Peptide sequence is predicted as RiPP!

Predicted RiPP Class:	NONE


#INPUT	10	sp|U5L3X2|AAMA2_AMAEX Alpha-amanitin proprotein 2 OS=Amanita exitialis OX=262245 GN=AMA PE=2 SV=1

Predicted RiPP Class:	Lassopeptide

MODEL	1
Cleavage Site:	25
Leader Peptide:	MSDINATRLPIWGIGCNPCVGDDVT
Core Peptide:	SVLTRGEA
Predicted Crosslinks:	1,7,(Ser-Glu);
SMILES	N3C(CO)C(=O)NC(C(C)C)C(=O)NC(CC(C)C)C(=O)NC(C(C)O)C(=O)NC(CCCN=C(N)N)C(=O)NCC(=O)NC(C(CC3(=O)))C(=O)NC(C)C(=O)O

MODEL	2
Cleavage Site:	14
Leader Peptide:	MSDINATRLPIWGI
Core Peptide:	GCNPCVGDDVTSVLTRGEA
Predicted Crosslinks:	1,8,(Gly-Asp);2,5,(Cys-Cys);
SMILES	N3CC(=O)NC(CS4)C(=O)NC(CC(=O)N)C(=O)N(CCC1)C1C(=O)NC(CS4)C(=O)NC(C(C)C)C(=O)NCC(=O)NC(CC3(=O))C(=O)NC(CC(=O)O)C(=O)NC(C(C)C)C(=O)NC(C(C)O)C(=O)NC(CO)C(=O)NC(C(C)C)C(=O)NC(CC(C)C)C(=O)NC(C(C)O)C(=O)NC(CCCN=C(N)N)C(=O)NCC(=O)NC(C(CC(=O)O))C(=O)NC(C)C(=O)O

MODEL	3
Cleavage Site:	14
Leader Peptide:	MSDINATRLPIWGI
Core Peptide:	GCNPCVGDDVTSVLTRGEA
Predicted Crosslinks:	1,9,(Gly-Asp);2,5,(Cys-Cys);
SMILES	N3CC(=O)NC(CS4)C(=O)NC(CC(=O)N)C(=O)N(CCC1)C1C(=O)NC(CS4)C(=O)NC(C(C)C)C(=O)NCC(=O)NC(CC(=O)O)C(=O)NC(CC3(=O))C(=O)NC(C(C)C)C(=O)NC(C(C)O)C(=O)NC(CO)C(=O)NC(C(C)C)C(=O)NC(CC(C)C)C(=O)NC(C(C)O)C(=O)NC(CCCN=C(N)N)C(=O)NCC(=O)NC(C(CC(=O)O))C(=O)NC(C)C(=O)O


#INPUT	11	sp|U5L408|AAMA5_AMAEX Alpha-amanitin proprotein 5 OS=Amanita exitialis OX=262245 PE=2 SV=1

The Input Peptide sequence is predicted as RiPP!

Predicted RiPP Class:	NONE


#INPUT	12	sp|P0CU65|PHAD3_AMAPH Phalloidin proprotein OS=Amanita phalloides OX=67723 PE=1 SV=1

The Input Peptide sequence is predicted as RiPP!

Predicted RiPP Class:	NONE


#INPUT	13	sp|P0CU57|CYAA_AMAPH Cycloamanide A OS=Amanita phalloides OX=67723 PE=3 SV=1

The Input Peptide sequence is predicted as RiPP!

Predicted RiPP Class:	NONE


#INPUT	14	sp|A0A023IWM8|AAMA1_AMARI Alpha-amanitin proprotein OS=Amanita rimosa OX=580330 GN=AMA PE=3 SV=1

The Input Peptide sequence is predicted as RiPP!

Predicted RiPP Class:	NONE


#INPUT	15	sp|A0A023IWK7|AAMAT_AMAPL Alpha-amanitin proprotein OS=Amanita pallidorosea OX=1324310 GN=AMA PE=3 SV=1

The Input Peptide sequence is predicted as RiPP!

Predicted RiPP Class:	NONE


#INPUT	16	sp|U5L3K1|AMAN2_AMAEX Amanexitide proprotein 2 OS=Amanita exitialis OX=262245 PE=2 SV=1

The Input Peptide sequence is predicted as RiPP!

Predicted RiPP Class:	NONE


#INPUT	17	sp|A0A023IWG4|AAMAT_AMAFU Alpha-amanitin proprotein OS=Amanita fuliginea OX=67708 GN=AMA PE=3 SV=1

The Input Peptide sequence is predicted as RiPP!

Predicted RiPP Class:	NONE


#INPUT	18	sp|A8W7M7|PHAT1_AMABI Phallacidin proprotein 1 OS=Amanita bisporigera OX=87325 GN=PHA1_1 PE=3 SV=1

The Input Peptide sequence is predicted as RiPP!

Predicted RiPP Class:	NONE


#INPUT	19	sp|U5L3J5|AMAN1_AMAEX Amanexitide proprotein 1 OS=Amanita exitialis OX=262245 PE=2 SV=1

The Input Peptide sequence is predicted as RiPP!

Predicted RiPP Class:	NONE


#INPUT	20	sp|P0CU64|PHAD2_AMAPH Phalloidin proprotein OS=Amanita phalloides OX=67723 PE=3 SV=1

The Input Peptide sequence is predicted as RiPP!

Predicted RiPP Class:	NONE


#INPUT	21	sp|P0CU63|PHAD1_AMAPH Phalloidin proprotein OS=Amanita phalloides OX=67723 PE=3 SV=1

The Input Peptide sequence is predicted as RiPP!

Predicted RiPP Class:	NONE


#INPUT	22	sp|A0A023UBX6|PHAT1_AMAEX Phallacidin proprotein 1 (Fragment) OS=Amanita exitialis OX=262245 GN=PHA3 PE=3 SV=1

The Input Peptide sequence is predicted as RiPP!

Predicted RiPP Class:	NONE


#INPUT	23	sp|A0A023IWE3|AAMA1_AMAFL Alpha-amanitin proprotein OS=Amanita fuligineoides OX=580329 GN=AMA PE=3 SV=1

The Input Peptide sequence is predicted as RiPP!

Predicted RiPP Class:	NONE


#INPUT	24	sp|U5L397|PHAT2_AMAEX Phallacidin proprotein 2 OS=Amanita exitialis OX=262245 GN=PHA PE=2 SV=1

The Input Peptide sequence is predicted as RiPP!

Predicted RiPP Class:	NONE


#INPUT	25	sp|U5L3M7|BAMAT_AMAEX Beta-amanitin proprotein OS=Amanita exitialis OX=262245 PE=2 SV=1

The Input Peptide sequence is predicted as RiPP!

Predicted RiPP Class:	NONE


#INPUT	26	sp|A0A023UCA6|AAMA2_AMAFL Alpha-amanitin proprotein (Fragment) OS=Amanita fuligineoides OX=580329 PE=3 SV=1

The Input Peptide sequence is predicted as RiPP!

Predicted RiPP Class:	NONE


#INPUT	27	sp|D6CFW3|BAMA3_AMAPH Beta-amanitin proprotein OS=Amanita phalloides OX=67723 PE=3 SV=1

The Input Peptide sequence is predicted as RiPP!

Predicted RiPP Class:	NONE


#INPUT	28	sp|A0A023IWE2|BAMAT_AMAPL Beta-amanitin proprotein OS=Amanita pallidorosea OX=1324310 PE=3 SV=1

Predicted RiPP Class:	Lassopeptide

MODEL	1
Cleavage Site:	14
Leader Peptide:	MSDINATRLPIWGI
Core Peptide:	GCDPCVGDDVTAVLTRGEA
Predicted Crosslinks:	1,8,(Gly-Asp);2,5,(Cys-Cys);
SMILES	N3CC(=O)NC(CS4)C(=O)NC(CC(=O)O)C(=O)N(CCC1)C1C(=O)NC(CS4)C(=O)NC(C(C)C)C(=O)NCC(=O)NC(CC3(=O))C(=O)NC(CC(=O)O)C(=O)NC(C(C)C)C(=O)NC(C(C)O)C(=O)NC(C)C(=O)NC(C(C)C)C(=O)NC(CC(C)C)C(=O)NC(C(C)O)C(=O)NC(CCCN=C(N)N)C(=O)NCC(=O)NC(C(CC(=O)O))C(=O)NC(C)C(=O)O

MODEL	2
Cleavage Site:	14
Leader Peptide:	MSDINATRLPIWGI
Core Peptide:	GCDPCVGDDVTAVLTRGEA
Predicted Crosslinks:	1,9,(Gly-Asp);2,5,(Cys-Cys);
SMILES	N3CC(=O)NC(CS4)C(=O)NC(CC(=O)O)C(=O)N(CCC1)C1C(=O)NC(CS4)C(=O)NC(C(C)C)C(=O)NCC(=O)NC(CC(=O)O)C(=O)NC(CC3(=O))C(=O)NC(C(C)C)C(=O)NC(C(C)O)C(=O)NC(C)C(=O)NC(C(C)C)C(=O)NC(CC(C)C)C(=O)NC(C(C)O)C(=O)NC(CCCN=C(N)N)C(=O)NCC(=O)NC(C(CC(=O)O))C(=O)NC(C)C(=O)O

MODEL	3
Cleavage Site:	25
Leader Peptide:	MSDINATRLPIWGIGCDPCVGDDVT
Core Peptide:	AVLTRGEA
Predicted Crosslinks:	1,7,(Ala-Glu);
SMILES	N3C(C)C(=O)NC(C(C)C)C(=O)NC(CC(C)C)C(=O)NC(C(C)O)C(=O)NC(CCCN=C(N)N)C(=O)NCC(=O)NC(C(CC3(=O)))C(=O)NC(C)C(=O)O


#INPUT	29	sp|A8W7P1|BAMA2_AMAPH Beta-amanitin proprotein (Fragment) OS=Amanita phalloides OX=67723 GN=AMA2 PE=3 SV=1

Predicted RiPP Class:	Lassopeptide

MODEL	1
Cleavage Site:	14
Leader Peptide:	MSDINATRLPIWGI
Core Peptide:	GCDPCIGDDVTILLTRGE
Predicted Crosslinks:	1,8,(Gly-Asp);2,5,(Cys-Cys);
SMILES	N3CC(=O)NC(CS4)C(=O)NC(CC(=O)O)C(=O)N(CCC1)C1C(=O)NC(CS4)C(=O)NC(C(C)CC)C(=O)NCC(=O)NC(CC3(=O))C(=O)NC(CC(=O)O)C(=O)NC(C(C)C)C(=O)NC(C(C)O)C(=O)NC(C(C)CC)C(=O)NC(CC(C)C)C(=O)NC(CC(C)C)C(=O)NC(C(C)O)C(=O)NC(CCCN=C(N)N)C(=O)NCC(=O)NC(C(CC(=O)O))C(=O)O

MODEL	2
Cleavage Site:	14
Leader Peptide:	MSDINATRLPIWGI
Core Peptide:	GCDPCIGDDVTILLTRGE
Predicted Crosslinks:	1,9,(Gly-Asp);2,5,(Cys-Cys);
SMILES	N3CC(=O)NC(CS4)C(=O)NC(CC(=O)O)C(=O)N(CCC1)C1C(=O)NC(CS4)C(=O)NC(C(C)CC)C(=O)NCC(=O)NC(CC(=O)O)C(=O)NC(CC3(=O))C(=O)NC(C(C)C)C(=O)NC(C(C)O)C(=O)NC(C(C)CC)C(=O)NC(CC(C)C)C(=O)NC(CC(C)C)C(=O)NC(C(C)O)C(=O)NC(CCCN=C(N)N)C(=O)NCC(=O)NC(C(CC(=O)O))C(=O)O

MODEL	3
Cleavage Site:	25
Leader Peptide:	MSDINATRLPIWGIGCDPCIGDDVT
Core Peptide:	ILLTRGE
Predicted Crosslinks:	1,7,(Ile-Glu);
SMILES	N3C(C(C)CC)C(=O)NC(CC(C)C)C(=O)NC(CC(C)C)C(=O)NC(C(C)O)C(=O)NC(CCCN=C(N)N)C(=O)NCC(=O)NC(C(CC3(=O)))C(=O)O


#INPUT	30	sp|A8W7N5|MSD7_AMABI MSDIN-like toxin proprotein 7 (Fragment) OS=Amanita bisporigera OX=87325 GN=MSD7 PE=3 SV=1

The Input Peptide sequence is predicted as RiPP!

Predicted RiPP Class:	NONE


#INPUT	31	sp|U5L3J9|MSD8_AMAEX MSDIN-like toxin proprotein 8 OS=Amanita exitialis OX=262245 PE=2 SV=1

The Input Peptide sequence is predicted as RiPP!

Predicted RiPP Class:	NONE


#INPUT	32	sp|A0A023IWK3|MSD2_AMAFU MSDIN-like toxin proprotein 2 OS=Amanita fuliginea OX=67708 PE=3 SV=1

The Input Peptide sequence is predicted as RiPP!

Predicted RiPP Class:	NONE


#INPUT	33	sp|A0A023IWE0|MSD1_AMAFL MSDIN-like toxin proprotein 1 OS=Amanita fuligineoides OX=580329 PE=3 SV=1

The Input Peptide sequence is predicted as RiPP!

Predicted RiPP Class:	NONE


#INPUT	34	sp|U5L3X0|MSD1_AMAEX MSDIN-like toxin proprotein 1 OS=Amanita exitialis OX=262245 PE=2 SV=1

The Input Peptide sequence is predicted as RiPP!

Predicted RiPP Class:	NONE


#INPUT	35	sp|A0A023IWG1|MSD3_AMAFL MSDIN-like toxin proprotein 3 OS=Amanita fuligineoides OX=580329 PE=3 SV=1

The Input Peptide sequence is predicted as RiPP!

Predicted RiPP Class:	NONE


#INPUT	36	sp|U5L409|MSD2_AMAEX MSDIN-like toxin proprotein 2 OS=Amanita exitialis OX=262245 PE=2 SV=1

The Input Peptide sequence is predicted as RiPP!

Predicted RiPP Class:	NONE


#INPUT	37	sp|A8W7N4|MSD6_AMABI MSDIN-like toxin proprotein 6 OS=Amanita bisporigera OX=87325 GN=MSD6 PE=3 SV=1

The Input Peptide sequence is predicted as RiPP!

Predicted RiPP Class:	NONE


#INPUT	38	sp|A0A023IWI4|MSD2_AMAFL MSDIN-like toxin proprotein 2 OS=Amanita fuligineoides OX=580329 PE=3 SV=1

Predicted RiPP Class:	Lassopeptide

MODEL	1
Cleavage Site:	24
Leader Peptide:	MSDINATRLPHLVRYPPYVGDGTD
Core Peptide:	LTLNRGEK
Predicted Crosslinks:	1,7,(Leu-Glu);
SMILES	N3C(CC(C)C)C(=O)NC(C(C)O)C(=O)NC(CC(C)C)C(=O)NC(CC(=O)N)C(=O)NC(CCCN=C(N)N)C(=O)NCC(=O)NC(C(CC3(=O)))C(=O)NC(C(CCCN))C(=O)O

MODEL	2
Cleavage Site:	23
Leader Peptide:	MSDINATRLPHLVRYPPYVGDGT
Core Peptide:	DLTLNRGEK
Predicted Crosslinks:	1,8,(Asp-Glu);
SMILES	N3C(CC(=O)O)C(=O)NC(CC(C)C)C(=O)NC(C(C)O)C(=O)NC(CC(C)C)C(=O)NC(CC(=O)N)C(=O)NC(CCCN=C(N)N)C(=O)NCC(=O)NC(C(CC3(=O)))C(=O)NC(C(CCCN))C(=O)O

MODEL	3
Cleavage Site:	14
Leader Peptide:	MSDINATRLPHLVR
Core Peptide:	YPPYVGDGTDLTLNRGEK
Predicted Crosslinks:	1,7,(Tyr-Asp);
SMILES	N3C(CC1=C(C=C(O)C=C1))C(=O)N(CCC1)C1C(=O)N(CCC1)C1C(=O)NC(CC1=C(C=C(O)C=C1))C(=O)NC(C(C)C)C(=O)NCC(=O)NC(CC3(=O))C(=O)NCC(=O)NC(C(C)O)C(=O)NC(CC(=O)O)C(=O)NC(CC(C)C)C(=O)NC(C(C)O)C(=O)NC(CC(C)C)C(=O)NC(CC(=O)N)C(=O)NC(CCCN=C(N)N)C(=O)NCC(=O)NC(C(CC(=O)O))C(=O)NC(C(CCCN))C(=O)O


#INPUT	39	sp|A0A023IWE1|MSD4_AMAPH MSDIN-like toxin proprotein 4 OS=Amanita phalloides OX=67723 PE=3 SV=1

The Input Peptide sequence is predicted as RiPP!

Predicted RiPP Class:	NONE


#INPUT	40	sp|A0A023IWG3|BAMAT_AMAFL Beta-amanitin proprotein OS=Amanita fuligineoides OX=580329 PE=3 SV=1

The Input Peptide sequence is predicted as RiPP!

Predicted RiPP Class:	NONE


#INPUT	41	sp|A0A023IWM6|MSD1_AMARI MSDIN-like toxin proprotein 1 OS=Amanita rimosa OX=580330 PE=3 SV=1

The Input Peptide sequence is predicted as RiPP!

Predicted RiPP Class:	NONE


#INPUT	42	sp|A0A023IWM4|MSD1_AMAFU MSDIN-like toxin proprotein 1 OS=Amanita fuliginea OX=67708 PE=3 SV=1

The Input Peptide sequence is predicted as RiPP!

Predicted RiPP Class:	NONE


#INPUT	43	sp|A8W7P0|MSD12_AMABI MSDIN-like toxin proprotein 12 OS=Amanita bisporigera OX=87325 GN=MSD12 PE=3 SV=1

The Input Peptide sequence is predicted as RiPP!

Predicted RiPP Class:	NONE


#INPUT	44	sp|A0A023IWK5|MSD2_AMARI MSDIN-like toxin proprotein 2 OS=Amanita rimosa OX=580330 PE=3 SV=1

The Input Peptide sequence is predicted as RiPP!

Predicted RiPP Class:	NONE


#INPUT	45	sp|A8W7N1|MSD3_AMABI MSDIN-like toxin proprotein 3 (Fragment) OS=Amanita bisporigera OX=87325 GN=MSD3 PE=3 SV=1

The Input Peptide sequence is predicted as RiPP!

Predicted RiPP Class:	NONE


#INPUT	46	sp|A8W7N2|MSD4_AMABI MSDIN-like toxin proprotein 4 (Fragment) OS=Amanita bisporigera OX=87325 GN=MSD4 PE=3 SV=1

The Input Peptide sequence is predicted as RiPP!

Predicted RiPP Class:	NONE


#INPUT	47	sp|U5L3J7|MSD7_AMAEX MSDIN-like toxin proprotein 7 OS=Amanita exitialis OX=262245 PE=2 SV=1

The Input Peptide sequence is predicted as RiPP!

Predicted RiPP Class:	NONE


#INPUT	48	sp|U5L396|MSD6_AMAEX MSDIN-like toxin proprotein 6 OS=Amanita exitialis OX=262245 PE=2 SV=1

The Input Peptide sequence is predicted as RiPP!

Predicted RiPP Class:	NONE


#INPUT	49	sp|U5L3M6|MSD5_AMAEX MSDIN-like toxin proprotein 5 OS=Amanita exitialis OX=262245 PE=2 SV=1

The Input Peptide sequence is predicted as RiPP!

Predicted RiPP Class:	NONE


#INPUT	50	sp|A8W7N0|MSD2_AMABI MSDIN-like toxin proprotein 2 (Fragment) OS=Amanita bisporigera OX=87325 GN=MSD2 PE=3 SV=1

The Input Peptide sequence is predicted as RiPP!

Predicted RiPP Class:	NONE


#INPUT	51	sp|U5L3M8|MSD3_AMAEX MSDIN-like toxin proprotein 3 OS=Amanita exitialis OX=262245 PE=2 SV=1

The Input Peptide sequence is predicted as RiPP!

Predicted RiPP Class:	NONE


#INPUT	52	sp|A8W7N6|MSD8_AMABI MSDIN-like toxin proprotein 8 (Fragment) OS=Amanita bisporigera OX=87325 GN=MSD8 PE=3 SV=2

Predicted RiPP Class:	Lassopeptide

MODEL	1
Cleavage Site:	15
Leader Peptide:	MSDINTARLPCIGFL
Core Peptide:	GIPSVGDDIEMVLRHG
Predicted Crosslinks:	1,7,(Gly-Asp);
SMILES	N3CC(=O)NC(C(C)CC)C(=O)N(CCC1)C1C(=O)NC(CO)C(=O)NC(C(C)C)C(=O)NCC(=O)NC(CC3(=O))C(=O)NC(CC(=O)O)C(=O)NC(C(C)CC)C(=O)NC(C(CC(=O)O))C(=O)NC(CCSC)C(=O)NC(C(C)C)C(=O)NC(CC(C)C)C(=O)NC(CCCN=C(N)N)C(=O)NC(CC1=C(NC=N1))C(=O)NCC(=O)O

MODEL	2
Cleavage Site:	15
Leader Peptide:	MSDINTARLPCIGFL
Core Peptide:	GIPSVGDDIEMVLRHG
Predicted Crosslinks:	1,8,(Gly-Asp);
SMILES	N3CC(=O)NC(C(C)CC)C(=O)N(CCC1)C1C(=O)NC(CO)C(=O)NC(C(C)C)C(=O)NCC(=O)NC(CC(=O)O)C(=O)NC(CC3(=O))C(=O)NC(C(C)CC)C(=O)NC(C(CC(=O)O))C(=O)NC(CCSC)C(=O)NC(C(C)C)C(=O)NC(CC(C)C)C(=O)NC(CCCN=C(N)N)C(=O)NC(CC1=C(NC=N1))C(=O)NCC(=O)O

MODEL	3
Cleavage Site:	17
Leader Peptide:	MSDINTARLPCIGFLGI
Core Peptide:	PSVGDDIEMVLRHG
Predicted Crosslinks:	1,8,(Pro-Glu);
SMILES	N3(CCC1)C1C(=O)NC(CO)C(=O)NC(C(C)C)C(=O)NCC(=O)NC(CC(=O)O)C(=O)NC(CC(=O)O)C(=O)NC(C(C)CC)C(=O)NC(C(CC3(=O)))C(=O)NC(CCSC)C(=O)NC(C(C)C)C(=O)NC(CC(C)C)C(=O)NC(CCCN=C(N)N)C(=O)NC(CC1=C(NC=N1))C(=O)NCC(=O)O


#INPUT	53	sp|A8W7N8|MSD10_AMABI MSDIN-like toxin proprotein 10 OS=Amanita bisporigera OX=87325 GN=MSD10 PE=3 SV=2

The Input Peptide sequence is predicted as RiPP!

Predicted RiPP Class:	NONE


#INPUT	54	sp|A0A023IWK4|MSD3_AMAPH MSDIN-like toxin proprotein 3 OS=Amanita phalloides OX=67723 PE=3 SV=1

The Input Peptide sequence is predicted as RiPP!

Predicted RiPP Class:	NONE


#INPUT	55	sp|A8W7N9|MSD11_AMABI MSDIN-like toxin proprotein 11 (Fragment) OS=Amanita bisporigera OX=87325 GN=MSD11 PE=3 SV=1

The Input Peptide sequence is predicted as RiPP!

Predicted RiPP Class:	NONE


#INPUT	56	sp|A8W7P2|MSD1_AMAPH MSDIN-like toxin proprotein a (Fragment) OS=Amanita phalloides OX=67723 GN=MSDa PE=3 SV=1

The Input Peptide sequence is predicted as RiPP!

Predicted RiPP Class:	NONE


#INPUT	57	sp|A8W7N3|MSD5_AMABI MSDIN-like toxin proprotein 5 (Fragment) OS=Amanita bisporigera OX=87325 GN=MSD5 PE=3 SV=1

The Input Peptide sequence is predicted as RiPP!

Predicted RiPP Class:	NONE


#INPUT	58	sp|A8W7N7|MSD9_AMABI MSDIN-like toxin proprotein 8 (Fragment) OS=Amanita bisporigera OX=87325 GN=MSD9 PE=3 SV=1

The Input Peptide sequence is predicted as RiPP!

Predicted RiPP Class:	NONE


#INPUT	59	sp|A0A023IWG2|MSD6_AMAPH MSDIN-like toxin proprotein 6 OS=Amanita phalloides OX=67723 PE=3 SV=1

The Input Peptide sequence is predicted as RiPP!

Predicted RiPP Class:	NONE


#INPUT	60	sp|A8W7M9|MSD1_AMABI MSDIN-like toxin proprotein 1 (Fragment) OS=Amanita bisporigera OX=87325 GN=MSD1 PE=3 SV=1

The Input Peptide sequence is predicted as RiPP!

Predicted RiPP Class:	NONE


#INPUT	61	sp|A0A023IWI5|MSD5_AMAPH MSDIN-like toxin proprotein 5 OS=Amanita phalloides OX=67723 PE=3 SV=1

The Input Peptide sequence is predicted as RiPP!

Predicted RiPP Class:	NONE


#INPUT	62	sp|A0A023IWM5|MSD2_AMAPH MSDIN-like toxin proprotein 2 OS=Amanita phalloides OX=67723 PE=3 SV=1

The Input Peptide sequence is predicted as RiPP!

Predicted RiPP Class:	NONE


#INPUT	63	sp|A0A023IWI6|BAMAT_AMAFU Beta-amanitin proprotein OS=Amanita fuliginea OX=67708 PE=3 SV=1

The Input Peptide sequence is predicted as RiPP!

Predicted RiPP Class:	NONE


#INPUT	64	sp|A0A023UA23|PHAT_AMAFU Phallacidin proprotein (Fragment) OS=Amanita fuliginea OX=67708 PE=3 SV=1

The Input Peptide sequence is predicted as RiPP!

Predicted RiPP Class:	NONE


#INPUT	65	sp|A0A023UCC1|PHAT_AMAFL Phallacidin proprotein (Fragment) OS=Amanita fuligineoides OX=580329 PE=3 SV=1

The Input Peptide sequence is predicted as RiPP!

Predicted RiPP Class:	NONE


#INPUT	66	sp|A0A023IWM7|BAMAT_AMARI Beta-amanitin proprotein OS=Amanita rimosa OX=580330 PE=3 SV=1

The Input Peptide sequence is predicted as RiPP!

Predicted RiPP Class:	NONE


#INPUT	67	sp|A8W7P3|PHAT_AMAOC Phalloidin proprotein (Fragment) OS=Amanita ocreata OX=235532 GN=PHD PE=3 SV=1

The Input Peptide sequence is predicted as RiPP!

Predicted RiPP Class:	NONE


#INPUT	68	sp|A0A023UBY3|PHAT_AMAPH Phallacidin proprotein 1 (Fragment) OS=Amanita phalloides OX=67723 GN=PHA1 PE=3 SV=1

The Input Peptide sequence is predicted as RiPP!

Predicted RiPP Class:	NONE


#INPUT	69	sp|A0A023IWD9|MSD4_AMAEX MSDIN-like toxin proprotein 4 OS=Amanita exitialis OX=262245 PE=2 SV=2

The Input Peptide sequence is predicted as RiPP!

Predicted RiPP Class:	NONE


#INPUT	70	sp|A0A023IWK6|BAMA1_AMAPH Beta-amanitin proprotein OS=Amanita phalloides OX=67723 PE=3 SV=1

The Input Peptide sequence is predicted as RiPP!

Predicted RiPP Class:	NONE


#INPUT	71	sp|A8W7M6|PHAT2_AMABI Phallacidin proprotein 1 (Fragment) OS=Amanita bisporigera OX=87325 GN=PHA1_2 PE=3 SV=1

The Input Peptide sequence is predicted as RiPP!

Predicted RiPP Class:	NONE


#INPUT	72	sp|A0A023UBA8|PHAT_AMARI Phallacidin proprotein (Fragment) OS=Amanita rimosa OX=580330 PE=3 SV=1

The Input Peptide sequence is predicted as RiPP!

Predicted RiPP Class:	NONE


#INPUT	73	sp|A0A023IWI8|PHAT_AMAPL Phallacidin proprotein OS=Amanita pallidorosea OX=1324310 GN=PHA PE=3 SV=1

The Input Peptide sequence is predicted as RiPP!

Predicted RiPP Class:	NONE


#INPUT	74	sp|P0CU61|CYAE_AMAPH Cycloamanide E proprotein OS=Amanita phalloides OX=67723 PE=3 SV=1

The Input Peptide sequence is predicted as RiPP!

Predicted RiPP Class:	NONE


#INPUT	75	sp|P0CU62|CYAF_AMAPH Cycloamanide F proprotein OS=Amanita phalloides OX=67723 PE=3 SV=1

The Input Peptide sequence is predicted as RiPP!

Predicted RiPP Class:	NONE
