# Supplementary material for: Novel approach in whole genome mining and transcriptome analysis reveal conserved RiPPs in Trichoderma spp
Source: BMC Genomics. 2020 Mar 27;21:258. doi: 10.1186/s12864-020-6653-6 (PMC7099791; doi:10.1186/s12864-020-6653-6)
Supplement: Supplementary file 2 — Additional file 2. The output of the RiPPMiner prediction for the Ustiloxin B cluster extracted from the antiSMASH output. [file 12864_2020_6653_MOESM2_ESM.txt]

#INPUT	1	AFLA_094900_1627:3671 Forward

The Input Peptide sequence is not predicted as RiPP!

#INPUT	2	AFLA_094910_5519:7213 Reverse

The Input Peptide sequence is not predicted as RiPP!

#INPUT	3	AFLA_094920_8996:10049 Reverse

The Input Peptide sequence is not predicted as RiPP!

#INPUT	4	AFLA_094930_10952:11494 Forward

The Input Peptide sequence is predicted as RiPP!

Predicted RiPP Class:	NONE


#INPUT	5	AFLA_094940_11820:12633 Reverse

The Input Peptide sequence is not predicted as RiPP!

#INPUT	6	AFLA_094950_12983:14794 Forward

The Input Peptide sequence is not predicted as RiPP!

#INPUT	7	AFLA_094960_15001:16869 Forward

The Input Peptide sequence is not predicted as RiPP!

#INPUT	8	AFLA_094970_16928:17447 Reverse

The Input Peptide sequence is predicted as RiPP!

Predicted RiPP Class:	NONE


#INPUT	9	AFLA_094980_17572:18341 Forward

The Input Peptide sequence is not predicted as RiPP!

#INPUT	10	AFLA_094990_18786:19695 Reverse

The Input Peptide sequence is not predicted as RiPP!

#INPUT	11	AFLA_095000_19986:20251 Forward

The Input Peptide sequence is predicted as RiPP!

Predicted RiPP Class:	NONE


#INPUT	12	AFLA_095010_20853:22342 Forward

The Input Peptide sequence is not predicted as RiPP!

#INPUT	13	AFLA_095020_22443:22987 Reverse

Predicted RiPP Class:	Cyanobactin


#INPUT	14	AFLA_095030_23859:25923 Forward

The Input Peptide sequence is not predicted as RiPP!

#INPUT	15	AFLA_095040_26031:27483 Reverse

The Input Peptide sequence is not predicted as RiPP!

#INPUT	16	AFLA_095050_27748:29397 Forward

The Input Peptide sequence is not predicted as RiPP!

#INPUT	17	AFLA_095060_29612:30961 Forward

The Input Peptide sequence is not predicted as RiPP!

#INPUT	18	AFLA_095070_31085:32875 Reverse

The Input Peptide sequence is not predicted as RiPP!

#INPUT	19	AFLA_095080_35067:35960 Forward

The Input Peptide sequence is not predicted as RiPP!

#INPUT	20	AFLA_095090_35976:36893 Forward

The Input Peptide sequence is not predicted as RiPP!

#INPUT	21	AFLA_095100_37200:38432 Reverse

The Input Peptide sequence is not predicted as RiPP!

#INPUT	22	AFLA_095110_38515:39246 Forward

The Input Peptide sequence is not predicted as RiPP!
