# Supplementary material for: Novel approach in whole genome mining and transcriptome analysis reveal conserved RiPPs in Trichoderma spp
Source: BMC Genomics. 2020 Mar 27;21:258. doi: 10.1186/s12864-020-6653-6 (PMC7099791; doi:10.1186/s12864-020-6653-6)
Supplement: Supplementary file 5 — Additional file 5. Blastp v2.9.0+ output for Cluster 55, containing the predicted RiPP precursors with similarities to amatoxins. [file 12864_2020_6653_MOESM5_ESM.txt]

# BLASTP 2.8.1+
# Query: ctg19_orf163_1:2173 Reverse // Gene A
# Database: /home/gabriel/Downloads/fungal_db/fungal_prot_db.fasta
# Fields: query acc.ver, subject id, subject titles, % identity, alignment length, mismatches, gap opens, q. start, q. end, s. start, s. end, evalue, bit score
# 20 hits found
ctg19_orf163_1:2173	ref|XP_006967934.1|	predicted protein [Trichoderma reesei QM6a]	88.360	567	37	4	1	538	1	567	0.0	983
ctg19_orf163_1:2173	ref|XP_024746026.1|	general substrate transporter [Trichoderma citrinoviride]	87.302	567	43	4	1	538	1	567	0.0	973
ctg19_orf163_1:2173	gb|PTB72618.1|	general substrate transporter [Trichoderma longibrachiatum ATCC 18648]	87.654	567	40	5	1	538	1	566	0.0	971
ctg19_orf163_1:2173	ref|XP_013951549.1|	hypothetical protein TRIVIDRAFT_57275 [Trichoderma virens Gv29-8]	84.099	566	61	4	1	537	1	566	0.0	945
ctg19_orf163_1:2173	ref|XP_024768344.1|	hypothetical protein M431DRAFT_99293 [Trichoderma harzianum CBS 226.95]	83.922	566	62	4	1	537	1	566	0.0	944
ctg19_orf163_1:2173	gb|RFU76013.1|	quinate permease [Trichoderma arundinaceum]	83.951	567	61	5	1	538	1	566	0.0	942
ctg19_orf163_1:2173	ref|XP_024756763.1|	hypothetical protein M441DRAFT_72398 [Trichoderma asperellum CBS 433.97]	80.668	569	76	5	1	538	1	566	0.0	911
ctg19_orf163_1:2173	ref|XP_013945509.1|	hypothetical protein TRIATDRAFT_44225 [Trichoderma atroviride IMI 206040]	79.152	566	89	4	1	537	1	566	0.0	894
ctg19_orf163_1:2173	Ophpic1_2003_rna2002	N/A	70.337	563	137	4	1	534	1	562	0.0	800
ctg19_orf163_1:2173	Neute_mat_a1_115907_estExt_.C_61843	N/A	71.322	537	125	5	11	518	12	548	0.0	773
ctg19_orf163_1:2173	Phaal1_726_UCRPA7_2144m.01	N/A	70.337	563	122	6	12	536	39	594	0.0	771
ctg19_orf163_1:2173	Neucr_trp3_1_10081_Neucr2.NCU06138T0	N/A	70.896	536	127	5	12	518	13	548	0.0	769
ctg19_orf163_1:2173	Conlig1_464464_CE464463_2361	N/A	69.271	576	130	6	1	536	1	569	0.0	769
ctg19_orf163_1:2173	Neucr2_10081_NCU06138T0	N/A	70.896	536	127	5	12	518	13	548	0.0	768
ctg19_orf163_1:2173	Magpo1_5530_MAPG_02967T0	N/A	68.043	557	135	5	1	521	1	550	0.0	756
ctg19_orf163_1:2173	Diaam1_7964_rna7972	N/A	68.897	553	128	6	9	524	4	549	0.0	756
ctg19_orf163_1:2173	Pseve2_461061_pm.18_35	N/A	69.395	562	126	6	6	527	5	560	0.0	754
ctg19_orf163_1:2173	Gaegr1_11361_GGTG_09820T0	N/A	66.966	557	141	5	1	521	1	550	0.0	747
ctg19_orf163_1:2173	Chagl_1_19669_CHGT_09845	N/A	66.845	561	138	6	12	536	12	560	0.0	747
ctg19_orf163_1:2173	DalEC12_1_37844_gw1.7.415.1	N/A	69.691	551	138	5	1	522	1	551	0.0	744
# BLASTP 2.8.1+
# Query: ctg19_orf164_3977:4687 Forward // Gene B
# Database: /home/gabriel/Downloads/fungal_db/fungal_prot_db.fasta
# 0 hits found
# BLASTP 2.8.1+
# Query: ctg19_orf165_8979:11757 Reverse // Gene C
# Database: /home/gabriel/Downloads/fungal_db/fungal_prot_db.fasta
# Fields: query acc.ver, subject id, subject titles, % identity, alignment length, mismatches, gap opens, q. start, q. end, s. start, s. end, evalue, bit score
# 39 hits found
ctg19_orf165_8979:11757	ref|XP_006967936.1|	glycosyltransferase family 1 [Trichoderma reesei QM6a]	100.000	564	0	0	172	735	255	818	0.0	1165
ctg19_orf165_8979:11757	ref|XP_006967936.1|	glycosyltransferase family 1 [Trichoderma reesei QM6a]	99.415	171	1	0	1	171	1	171	3.37e-109	357
ctg19_orf165_8979:11757	gb|PTB72616.1|	glycosyltransferase family 1 protein [Trichoderma longibrachiatum ATCC 18648]	94.858	564	29	0	172	735	257	820	0.0	1089
ctg19_orf165_8979:11757	gb|PTB72616.1|	glycosyltransferase family 1 protein [Trichoderma longibrachiatum ATCC 18648]	93.642	173	9	1	1	171	1	173	5.04e-102	338
ctg19_orf165_8979:11757	ref|XP_024746030.1|	glycosyltransferase family 1 protein [Trichoderma citrinoviride]	93.972	564	34	0	172	735	257	820	0.0	1080
ctg19_orf165_8979:11757	ref|XP_024746030.1|	glycosyltransferase family 1 protein [Trichoderma citrinoviride]	92.486	173	11	1	1	171	1	173	2.71e-100	333
ctg19_orf165_8979:11757	gb|RFU76010.1|	glycosyltransferase family 28 domain-containing [Trichoderma arundinaceum]	87.611	565	70	0	172	736	257	821	0.0	1022
ctg19_orf165_8979:11757	gb|RFU76010.1|	glycosyltransferase family 28 domain-containing [Trichoderma arundinaceum]	83.237	173	27	1	1	171	1	173	5.44e-87	296
ctg19_orf165_8979:11757	ref|XP_013951553.1|	glycosyltransferase family 1 protein [Trichoderma virens Gv29-8]	86.525	564	75	1	172	735	257	819	0.0	998
ctg19_orf165_8979:11757	ref|XP_013951553.1|	glycosyltransferase family 1 protein [Trichoderma virens Gv29-8]	88.439	173	18	1	1	171	1	173	3.60e-94	317
ctg19_orf165_8979:11757	ref|XP_024768349.1|	glycosyltransferase family 1 protein [Trichoderma harzianum CBS 226.95]	85.816	564	79	1	172	735	258	820	0.0	997
ctg19_orf165_8979:11757	ref|XP_024768349.1|	glycosyltransferase family 1 protein [Trichoderma harzianum CBS 226.95]	86.286	175	19	3	1	171	1	174	2.77e-91	310
ctg19_orf165_8979:11757	ref|XP_024756761.1|	glycosyltransferase family 1 protein [Trichoderma asperellum CBS 433.97]	80.919	566	106	1	172	735	260	825	0.0	945
ctg19_orf165_8979:11757	ref|XP_024756761.1|	glycosyltransferase family 1 protein [Trichoderma asperellum CBS 433.97]	73.864	176	41	1	1	171	1	176	4.43e-74	263
ctg19_orf165_8979:11757	ref|XP_013946024.1|	glycosyltransferase family 1 protein [Trichoderma atroviride IMI 206040]	80.919	566	104	3	172	735	263	826	0.0	933
ctg19_orf165_8979:11757	ref|XP_013946024.1|	glycosyltransferase family 1 protein [Trichoderma atroviride IMI 206040]	72.626	179	41	1	1	171	1	179	3.16e-75	266
ctg19_orf165_8979:11757	Colto1_22_CT0861_00125T0	N/A	56.034	580	239	3	173	736	271	850	0.0	643
ctg19_orf165_8979:11757	Colto1_22_CT0861_00125T0	N/A	54.839	186	69	3	1	171	1	186	1.20e-49	193
ctg19_orf165_8979:11757	Color1_7408_CORC01_00516T0	N/A	55.667	600	225	7	173	736	271	865	0.0	640
ctg19_orf165_8979:11757	Color1_7408_CORC01_00516T0	N/A	51.852	189	72	3	1	172	1	187	4.36e-48	188
ctg19_orf165_8979:11757	ref|XP_018244541.1|	hypothetical protein FOXG_07189 [Fusarium oxysporum f. sp. lycopersici 4287]	56.743	571	222	5	174	736	261	814	0.0	630
ctg19_orf165_8979:11757	ref|XP_018244541.1|	hypothetical protein FOXG_07189 [Fusarium oxysporum f. sp. lycopersici 4287]	56.742	178	66	4	1	171	1	174	4.23e-50	194
ctg19_orf165_8979:11757	ref|XP_003041021.1|	hypothetical protein NECHADRAFT_99796 [[Nectria] haematococca mpVI 77-13-4]	57.821	569	226	4	173	737	268	826	0.0	630
ctg19_orf165_8979:11757	ref|XP_003041021.1|	hypothetical protein NECHADRAFT_99796 [[Nectria] haematococca mpVI 77-13-4]	55.376	186	65	3	1	171	1	183	1.93e-50	195
ctg19_orf165_8979:11757	Necha2_99796_estExt_pg.C_sca_54_chr3_4_00003	N/A	57.821	569	226	4	173	737	268	826	0.0	630
ctg19_orf165_8979:11757	Necha2_99796_estExt_pg.C_sca_54_chr3_4_00003	N/A	55.376	186	65	3	1	171	1	183	1.94e-50	195
ctg19_orf165_8979:11757	ref|XP_018245857.1|	hypothetical protein FOXG_08871 [Fusarium oxysporum f. sp. lycopersici 4287]	57.774	566	230	3	173	736	268	826	0.0	628
ctg19_orf165_8979:11757	ref|XP_018245857.1|	hypothetical protein FOXG_08871 [Fusarium oxysporum f. sp. lycopersici 4287]	53.968	189	63	4	1	171	1	183	2.20e-50	195
ctg19_orf165_8979:11757	Colsi1_983717_mrna_11837	N/A	53.613	595	242	4	173	736	272	863	0.0	627
ctg19_orf165_8979:11757	Colsi1_983717_mrna_11837	N/A	53.804	184	70	2	3	171	4	187	6.86e-48	188
ctg19_orf165_8979:11757	Colny1_1009680_mrna_1400	N/A	53.923	599	234	6	173	736	272	863	0.0	625
ctg19_orf165_8979:11757	Colny1_1009680_mrna_1400	N/A	53.804	184	70	2	3	171	4	187	6.49e-48	188
ctg19_orf165_8979:11757	Colsa1_949922_mrna_12678	N/A	54.118	595	239	5	173	736	272	863	0.0	624
ctg19_orf165_8979:11757	Colsa1_949922_mrna_12678	N/A	54.348	184	69	3	3	171	4	187	1.77e-48	189
ctg19_orf165_8979:11757	ref|XP_011323042.1|	hypothetical protein FGSG_11588 [Fusarium graminearum PH-1]	46.692	801	329	19	1	716	1	788	0.0	622
ctg19_orf165_8979:11757	ref|XP_018256985.1|	hypothetical protein FOXG_16341 [Fusarium oxysporum f. sp. lycopersici 4287]	53.659	615	244	8	174	752	261	870	0.0	619
ctg19_orf165_8979:11757	ref|XP_018256985.1|	hypothetical protein FOXG_16341 [Fusarium oxysporum f. sp. lycopersici 4287]	56.742	178	66	4	1	171	1	174	4.40e-50	194
ctg19_orf165_8979:11757	ref|XP_018244684.1|	hypothetical protein FOXG_07315 [Fusarium oxysporum f. sp. lycopersici 4287]	53.659	615	244	8	174	752	261	870	0.0	619
ctg19_orf165_8979:11757	ref|XP_018244684.1|	hypothetical protein FOXG_07315 [Fusarium oxysporum f. sp. lycopersici 4287]	56.742	178	66	4	1	171	1	174	4.40e-50	194
# BLASTP 2.8.1+
# Query: ctg19_orf166_12809:14557 Reverse // Gene D
# Database: /home/gabriel/Downloads/fungal_db/fungal_prot_db.fasta
# Fields: query acc.ver, subject id, subject titles, % identity, alignment length, mismatches, gap opens, q. start, q. end, s. start, s. end, evalue, bit score
# 20 hits found
ctg19_orf166_12809:14557	ref|XP_006967937.1|	predicted protein [Trichoderma reesei QM6a]	90.672	461	1	2	12	430	1	461	0.0	812
ctg19_orf166_12809:14557	gb|PTB72615.1|	MFS general substrate transporter [Trichoderma longibrachiatum ATCC 18648]	89.851	404	28	1	40	430	82	485	0.0	723
ctg19_orf166_12809:14557	ref|XP_024768350.1|	hypothetical protein M431DRAFT_127647 [Trichoderma harzianum CBS 226.95]	85.149	404	47	1	40	430	33	436	0.0	695
ctg19_orf166_12809:14557	ref|XP_013951554.1|	hypothetical protein TRIVIDRAFT_66296 [Trichoderma virens Gv29-8]	84.653	404	49	1	40	430	49	452	0.0	694
ctg19_orf166_12809:14557	ref|XP_024756760.1|	hypothetical protein M441DRAFT_39916 [Trichoderma asperellum CBS 433.97]	83.663	404	53	1	40	430	88	491	0.0	687
ctg19_orf166_12809:14557	ref|XP_024746031.1|	MFS general substrate transporter [Trichoderma citrinoviride]	91.799	378	18	1	66	430	1	378	0.0	685
ctg19_orf166_12809:14557	ref|XP_013945973.1|	hypothetical protein TRIATDRAFT_154204 [Trichoderma atroviride IMI 206040]	83.168	404	55	1	40	430	39	442	0.0	679
ctg19_orf166_12809:14557	gb|RFU76009.1|	hypothetical protein TARUN_6219 [Trichoderma arundinaceum]	82.178	404	59	1	40	430	84	487	0.0	673
ctg19_orf166_12809:14557	gb|RDK42241.1|	MFS general substrate transporter [Aspergillus phoenicis ATCC 13157]	65.509	403	126	1	40	429	70	472	0.0	547
ctg19_orf166_12809:14557	ref|XP_001390756.1|	monocarboxylate transporter [Aspergillus niger CBS 513.88]	65.509	403	126	1	40	429	70	472	0.0	544
ctg19_orf166_12809:14557	Xylhe1_251636_kg.15_198_9561v1rpkm3.56	N/A	66.089	404	124	1	40	430	80	483	0.0	541
ctg19_orf166_12809:14557	ref|XP_003039792.1|	hypothetical protein NECHADRAFT_96655 [[Nectria] haematococca mpVI 77-13-4]	63.861	404	133	1	40	430	77	480	0.0	532
ctg19_orf166_12809:14557	Necha2_96655_pm.sca_82_chr10_2_0000097	N/A	63.861	404	133	1	40	430	77	480	0.0	532
ctg19_orf166_12809:14557	ref|XP_025573607.1|	MFS monocarboxylate transporter [Aspergillus ibericus CBS 121593]	64.356	404	131	1	40	430	53	456	0.0	530
ctg19_orf166_12809:14557	ref|XP_025554972.1|	MFS general substrate transporter [Aspergillus homomorphus CBS 101889]	64.516	403	129	2	40	429	27	428	0.0	527
ctg19_orf166_12809:14557	Phaal1_6991_UCRPA7_7536m.01	N/A	63.750	400	132	1	44	430	1	400	1.56e-180	513
ctg19_orf166_12809:14557	HypCO275_1_139643_CE51032_599	N/A	61.881	404	140	2	40	430	18	420	4.52e-179	510
ctg19_orf166_12809:14557	HypEC38_3_412643_estExt_pm.C_40127	N/A	62.376	404	138	2	40	430	85	487	9.19e-179	512
ctg19_orf166_12809:14557	ref|XP_025523101.1|	MFS general substrate transporter [Aspergillus japonicus CBS 114.51]	64.070	398	127	3	40	422	79	475	3.46e-176	505
ctg19_orf166_12809:14557	ref|XP_025540223.1|	MFS general substrate transporter [Aspergillus costaricaensis CBS 115574]	65.323	372	116	1	71	429	1	372	1.07e-175	500
# BLASTP 2.8.1+
# Query: ctg19_orf167_17519:20692 Reverse // Gene E
# Database: /home/gabriel/Downloads/fungal_db/fungal_prot_db.fasta
# Fields: query acc.ver, subject id, subject titles, % identity, alignment length, mismatches, gap opens, q. start, q. end, s. start, s. end, evalue, bit score
# 21 hits found
ctg19_orf167_17519:20692	ref|XP_006967938.1|	predicted protein, partial [Trichoderma reesei QM6a]	99.615	520	2	0	43	562	117	636	0.0	1080
ctg19_orf167_17519:20692	ref|XP_006967938.1|	predicted protein, partial [Trichoderma reesei QM6a]	93.617	47	3	0	1	47	1	47	1.52e-18	95.5
ctg19_orf167_17519:20692	ref|XP_024746034.1|	hypothetical protein BBK36DRAFT_1097415, partial [Trichoderma citrinoviride]	79.923	518	104	0	45	562	85	602	0.0	872
ctg19_orf167_17519:20692	ref|XP_013951561.1|	hypothetical protein TRIVIDRAFT_161805 [Trichoderma virens Gv29-8]	75.337	519	126	1	46	562	84	602	0.0	820
ctg19_orf167_17519:20692	ref|XP_024768360.1|	hypothetical protein M431DRAFT_513478 [Trichoderma harzianum CBS 226.95]	74.031	516	132	1	49	562	87	602	0.0	796
ctg19_orf167_17519:20692	gb|RFU76007.1|	het-domain-containing [Trichoderma arundinaceum]	69.565	529	152	1	28	556	73	592	0.0	772
ctg19_orf167_17519:20692	Perma1_652873_gm1.5218_g	N/A	46.063	254	128	4	303	548	75	327	8.63e-66	224
ctg19_orf167_17519:20692	Cadsp1_629922_MIX29133_32_76	N/A	25.760	559	330	18	49	580	61	561	2.77e-31	134
ctg19_orf167_17519:20692	ref|XP_011320698.1|	hypothetical protein FGSG_08120 [Fusarium graminearum PH-1]	32.172	373	205	16	64	423	147	484	8.77e-30	130
ctg19_orf167_17519:20692	Botdo1_1_298227_NODE_3982_65453_cov_63..g9070.t1	N/A	25.646	542	318	19	66	561	630	1132	1.30e-29	130
ctg19_orf167_17519:20692	Dipse1_3261_rna3260	N/A	24.449	544	327	15	66	561	77	584	2.77e-29	128
ctg19_orf167_17519:20692	Melva1_509646_kg.6_164_11855v1rpkm1.86	N/A	27.125	553	272	19	62	576	70	529	3.83e-29	127
ctg19_orf167_17519:20692	Chove1_1761943_estExt_.C_15_t20272	N/A	25.945	582	323	21	64	609	105	614	6.88e-29	127
ctg19_orf167_17519:20692	Exoaq1_11790_A1O9_08106T0	N/A	30.699	329	189	10	45	369	134	427	9.04e-29	127
ctg19_orf167_17519:20692	Melva1_631111_estExt_Genemark1.C_6_t10046	N/A	26.679	521	296	17	56	561	89	538	1.97e-28	126
ctg19_orf167_17519:20692	Phisc1_717126_estExt_pg.C_9_t10059	N/A	26.087	552	313	21	61	561	165	672	2.97e-28	125
ctg19_orf167_17519:20692	Melva1_548463_pm.23_89	N/A	27.389	471	270	17	64	518	69	483	4.72e-28	124
ctg19_orf167_17519:20692	ref|XP_018389435.1|	HET-domain-containing protein [Alternaria alternata]	26.945	527	288	21	66	561	116	576	7.25e-28	124
ctg19_orf167_17519:20692	Color1_11274_CORC01_07530T0	N/A	29.661	354	195	10	64	389	85	412	1.05e-27	124
ctg19_orf167_17519:20692	gb|KID92971.1|	Heterokaryon incompatibility protein 6 [Metarhizium guizhouense ARSEF 977]	27.411	394	244	13	46	428	58	420	1.10e-27	124
ctg19_orf167_17519:20692	ref|XP_018251614.1|	hypothetical protein FOXG_13039 [Fusarium oxysporum f. sp. lycopersici 4287]	29.393	313	180	8	61	369	140	415	1.53e-27	123
# BLASTP 2.8.1+
# Query: ctg19_orf168_24965:27085 Forward // Gene F
# Database: /home/gabriel/Downloads/fungal_db/fungal_prot_db.fasta
# Fields: query acc.ver, subject id, subject titles, % identity, alignment length, mismatches, gap opens, q. start, q. end, s. start, s. end, evalue, bit score
# 20 hits found
ctg19_orf168_24965:27085	ref|XP_006967850.1|	sulfatase [Trichoderma reesei QM6a]	96.317	706	1	1	1	681	162	867	0.0	1397
ctg19_orf168_24965:27085	gb|PTB72613.1|	sulfatase [Trichoderma longibrachiatum ATCC 18648]	92.797	708	24	2	1	681	251	958	0.0	1363
ctg19_orf168_24965:27085	ref|XP_024746035.1|	sulfatase [Trichoderma citrinoviride]	91.501	706	35	1	1	681	162	867	0.0	1328
ctg19_orf168_24965:27085	ref|XP_013951560.1|	hypothetical protein TRIVIDRAFT_41947 [Trichoderma virens Gv29-8]	83.853	706	85	4	1	681	142	843	0.0	1239
ctg19_orf168_24965:27085	ref|XP_024768356.1|	hypothetical protein M431DRAFT_487404 [Trichoderma harzianum CBS 226.95]	82.153	706	96	4	1	681	365	1065	0.0	1219
ctg19_orf168_24965:27085	gb|RFU76006.1|	sulfatase domain [Trichoderma arundinaceum]	82.436	706	96	3	1	681	162	864	0.0	1211
ctg19_orf168_24965:27085	ref|XP_013945975.1|	hypothetical protein TRIATDRAFT_291111 [Trichoderma atroviride IMI 206040]	74.599	748	120	4	1	680	142	887	0.0	1152
ctg19_orf168_24965:27085	gb|KND88291.1|	hypothetical protein TOPH_07091 [Tolypocladium ophioglossoides CBS 100239]	57.931	725	254	7	1	681	160	877	0.0	876
ctg19_orf168_24965:27085	gb|POR33133.1|	Uncharacterized protein TPAR_06661 [Tolypocladium paradoxum]	56.828	725	262	7	1	681	160	877	0.0	860
ctg19_orf168_24965:27085	Colto1_8880_CT0861_04258T0	N/A	55.735	741	258	12	1	681	159	889	0.0	816
ctg19_orf168_24965:27085	gb|KND91907.1|	Lipoteichoic acid synthase-like YvgJ [Tolypocladium ophioglossoides CBS 100239]	54.825	715	283	6	1	678	177	888	0.0	802
ctg19_orf168_24965:27085	gb|POR31885.1|	Lipoteichoic acid synthase-like YvgJ [Tolypocladium paradoxum]	55.385	715	278	7	1	678	171	881	0.0	794
ctg19_orf168_24965:27085	ref|XP_007817352.1|	sulfatase [Metarhizium robertsii ARSEF 23]	53.177	724	293	8	1	679	161	883	0.0	782
ctg19_orf168_24965:27085	ref|XP_014549823.1|	sulfatase domain protein, partial [Metarhizium brunneum ARSEF 3297]	53.039	724	294	8	1	679	161	883	0.0	781
ctg19_orf168_24965:27085	ref|XP_014579989.1|	sulfatase domain protein, partial [Metarhizium majus ARSEF 297]	53.039	724	294	8	1	679	161	883	0.0	781
ctg19_orf168_24965:27085	gb|KID61848.1|	sulfatase domain protein, partial [Metarhizium anisopliae ARSEF 549]	52.901	724	295	8	1	679	161	883	0.0	781
ctg19_orf168_24965:27085	gb|KID90800.1|	sulfatase domain protein [Metarhizium guizhouense ARSEF 977]	53.039	724	294	8	1	679	161	883	0.0	780
ctg19_orf168_24965:27085	gb|POR31010.1|	Uncharacterized protein TPAR_08803 [Tolypocladium paradoxum]	55.061	741	269	13	1	681	134	870	0.0	777
ctg19_orf168_24965:27085	ref|XP_007813079.1|	sulfatase domain protein [Metarhizium acridum CQMa 102]	52.982	721	296	8	1	679	161	880	0.0	775
ctg19_orf168_24965:27085	gb|OAA37434.1|	sulfatase domain protein [Metarhizium rileyi RCEF 4871]	52.552	725	290	10	1	681	161	875	0.0	768
# BLASTP 2.8.1+
# Query: ctg19_orf169_27920:28311 Forward // Gene G
# Database: /home/gabriel/Downloads/fungal_db/fungal_prot_db.fasta
# Fields: query acc.ver, subject id, subject titles, % identity, alignment length, mismatches, gap opens, q. start, q. end, s. start, s. end, evalue, bit score
# 20 hits found
ctg19_orf169_27920:28311	ref|XP_006967851.1|	predicted protein [Trichoderma reesei QM6a]	100.000	109	0	0	1	109	1	109	5.00e-77	226
ctg19_orf169_27920:28311	gb|PTB72612.1|	hypothetical protein M440DRAFT_1433427 [Trichoderma longibrachiatum ATCC 18648]	99.083	109	1	0	1	109	1	109	1.60e-76	225
ctg19_orf169_27920:28311	ref|XP_024746036.1|	hypothetical protein BBK36DRAFT_1162964 [Trichoderma citrinoviride]	97.248	109	3	0	1	109	1	109	2.44e-75	222
ctg19_orf169_27920:28311	ref|XP_024768353.1|	hypothetical protein M431DRAFT_99235 [Trichoderma harzianum CBS 226.95]	91.743	109	9	0	1	109	1	109	1.97e-72	215
ctg19_orf169_27920:28311	ref|XP_013951557.1|	hypothetical protein TRIVIDRAFT_88538 [Trichoderma virens Gv29-8]	91.743	109	9	0	1	109	1	109	4.21e-72	214
ctg19_orf169_27920:28311	ref|XP_024756757.1|	hypothetical protein M441DRAFT_149330 [Trichoderma asperellum CBS 433.97]	83.486	109	18	0	1	109	1	109	2.98e-66	199
ctg19_orf169_27920:28311	ref|XP_007789949.1|	putative structural toxin protein [Eutypa lata UCREL1]	70.000	110	32	1	1	109	1	110	1.66e-50	159
ctg19_orf169_27920:28311	ref|XP_002383370.1|	conserved hypothetical protein [Aspergillus flavus NRRL3357]	65.455	110	37	1	1	109	1	110	8.08e-50	157
ctg19_orf169_27920:28311	gb|EIT79183.1|	structural toxin protein RtxA [Aspergillus oryzae 3.042]	65.455	110	37	1	1	109	1	110	8.08e-50	157
ctg19_orf169_27920:28311	ref|XP_023432591.1|	uncharacterized protein FFUJ_06491 [Fusarium fujikuroi IMI 58289]	67.890	109	34	1	2	109	4	112	6.18e-49	155
ctg19_orf169_27920:28311	Melva1_452911_estExt_.C_4_t40012	N/A	64.348	115	35	1	1	109	1	115	1.01e-48	155
ctg19_orf169_27920:28311	ref|XP_018744685.1|	hypothetical protein FVEG_01696 [Fusarium verticillioides 7600]	68.519	108	33	1	3	109	5	112	1.36e-48	154
ctg19_orf169_27920:28311	Triru1_8600_TERG_07256T0	N/A	66.667	108	35	1	3	109	5	112	1.37e-48	155
ctg19_orf169_27920:28311	gb|OAA50392.1|	structural toxin protein RtxA [Metarhizium rileyi RCEF 4871]	69.811	106	31	1	5	109	9	114	1.84e-48	154
ctg19_orf169_27920:28311	Conlig1_645398_pg.6_1004	N/A	66.055	109	36	1	2	109	5	113	3.19e-48	154
ctg19_orf169_27920:28311	Melbi2_619348_kg.162_32_6186v1rpkm19.29	N/A	66.667	108	35	1	3	109	5	112	1.00e-47	152
ctg19_orf169_27920:28311	DalEC12_1_320811_kg.27_76_10920v2rpkm0.93	N/A	65.217	115	32	2	1	109	1	113	1.88e-47	152
ctg19_orf169_27920:28311	Phisc1_685458_kg.13_301_12497v1rpkm1.75	N/A	66.964	112	34	2	1	109	1	112	3.34e-47	151
ctg19_orf169_27920:28311	ref|XP_028510573.1|	hypothetical protein AA0111_g1944 [Alternaria arborescens]	66.981	106	34	1	5	109	8	113	4.79e-47	150
ctg19_orf169_27920:28311	ref|XP_018389100.1|	hypothetical protein CC77DRAFT_1017335 [Alternaria alternata]	66.981	106	34	1	5	109	8	113	4.79e-47	150
# BLASTP 2.8.1+
# Query: ctg19_orf170_29355:30755 Reverse // Gene H
# Database: /home/gabriel/Downloads/fungal_db/fungal_prot_db.fasta
# Fields: query acc.ver, subject id, subject titles, % identity, alignment length, mismatches, gap opens, q. start, q. end, s. start, s. end, evalue, bit score
# 20 hits found
ctg19_orf170_29355:30755	ref|XP_006967939.1|	predicted protein [Trichoderma reesei QM6a]	96.543	405	0	1	1	391	44	448	0.0	770
ctg19_orf170_29355:30755	ref|XP_013951555.1|	hypothetical protein TRIVIDRAFT_183616 [Trichoderma virens Gv29-8]	89.383	405	29	1	1	391	130	534	0.0	730
ctg19_orf170_29355:30755	ref|XP_024746038.1|	amino acid transporter [Trichoderma citrinoviride]	93.035	402	14	1	1	388	130	531	0.0	726
ctg19_orf170_29355:30755	gb|PTB72610.1|	amino acid transporter [Trichoderma longibrachiatum ATCC 18648]	93.017	401	14	1	1	387	130	530	0.0	722
ctg19_orf170_29355:30755	ref|XP_024768351.1|	hypothetical protein M431DRAFT_535369 [Trichoderma harzianum CBS 226.95]	87.901	405	35	1	1	391	130	534	0.0	693
ctg19_orf170_29355:30755	ref|XP_013945977.1|	hypothetical protein TRIATDRAFT_217038 [Trichoderma atroviride IMI 206040]	85.642	397	43	1	1	383	130	526	0.0	689
ctg19_orf170_29355:30755	gb|RFU76005.1|	high affinity methionine permease [Trichoderma arundinaceum]	87.918	389	33	1	1	375	156	544	0.0	689
ctg19_orf170_29355:30755	ref|XP_024756755.1|	hypothetical protein M441DRAFT_200851 [Trichoderma asperellum CBS 433.97]	86.146	397	41	1	1	383	130	526	0.0	671
ctg19_orf170_29355:30755	gb|KHN99056.1|	high affinity methionine permease [Metarhizium album ARSEF 1941]	77.228	404	77	2	1	389	133	536	0.0	632
ctg19_orf170_29355:30755	gb|KND89114.1|	High-affinity methionine permease [Tolypocladium ophioglossoides CBS 100239]	79.259	405	69	2	1	390	129	533	0.0	620
ctg19_orf170_29355:30755	Paevar_HGY_1_254082_kg.72_138_DN11328_c0_g1_i4	N/A	74.623	398	87	1	1	384	137	534	0.0	600
ctg19_orf170_29355:30755	Paevar_HGY_1_254081_kg.72_137_DN11328_c0_g1_i5	N/A	74.623	398	87	1	1	384	137	534	0.0	600
ctg19_orf170_29355:30755	Paevar_HGY_1_279494_estExt_pm.C_720041	N/A	74.623	398	87	1	1	384	137	534	0.0	600
ctg19_orf170_29355:30755	Paevar_HGY_1_274045_pm.72_41	N/A	74.623	398	87	1	1	384	137	534	0.0	600
ctg19_orf170_29355:30755	Paevar_HGY_1_320918_MIX22387_3559_71	N/A	74.623	398	87	1	1	384	137	534	0.0	600
ctg19_orf170_29355:30755	Paevar_HGY_1_187271_e_gw1.72.350.1	N/A	74.623	398	87	1	1	384	137	534	0.0	600
ctg19_orf170_29355:30755	Paevar_HGY_1_187170_e_gw1.72.197.1	N/A	74.623	398	87	1	1	384	137	534	0.0	600
ctg19_orf170_29355:30755	Paevar_HGY_1_187023_e_gw1.72.269.1	N/A	74.623	398	87	1	1	384	137	534	0.0	600
ctg19_orf170_29355:30755	Paevar_HGY_1_217869_estExt_.C_720147	N/A	74.623	398	87	1	1	384	137	534	0.0	600
ctg19_orf170_29355:30755	Paevar_HGY_1_217868_estExt_.C_720146	N/A	74.623	398	87	1	1	384	137	534	0.0	600
# BLASTP 2.8.1+
# Query: ctg19_orf171_33206:35501 Reverse // Gene I
# Database: /home/gabriel/Downloads/fungal_db/fungal_prot_db.fasta
# Fields: query acc.ver, subject id, subject titles, % identity, alignment length, mismatches, gap opens, q. start, q. end, s. start, s. end, evalue, bit score
# 20 hits found
ctg19_orf171_33206:35501	ref|XP_006967940.1|	glycoside hydrolase family 18, chitinase [Trichoderma reesei QM6a]	100.000	363	0	0	1	363	1	363	0.0	733
ctg19_orf171_33206:35501	ref|XP_024746041.1|	carbohydrate-binding module family 1 protein [Trichoderma citrinoviride]	94.490	363	20	0	1	363	1	363	0.0	652
ctg19_orf171_33206:35501	ref|XP_024768365.1|	carbohydrate-binding module family 1 protein [Trichoderma harzianum CBS 226.95]	90.000	370	29	4	1	363	1	369	0.0	638
ctg19_orf171_33206:35501	ref|XP_013951565.1|	glycoside hydrolase family 18 protein [Trichoderma virens Gv29-8]	90.515	369	28	4	1	363	1	368	0.0	626
ctg19_orf171_33206:35501	gb|PTB72608.1|	carbohydrate-binding module family 1 protein [Trichoderma longibrachiatum ATCC 18648]	95.041	363	18	0	1	363	1	363	0.0	623
ctg19_orf171_33206:35501	ref|XP_024756754.1|	carbohydrate-binding module family 1 protein [Trichoderma asperellum CBS 433.97]	81.593	364	65	2	1	363	1	363	0.0	589
ctg19_orf171_33206:35501	ref|XP_013945551.1|	glycoside hydrolase family 18 protein [Trichoderma atroviride IMI 206040]	79.726	365	70	4	1	363	1	363	0.0	570
ctg19_orf171_33206:35501	gb|RFU72543.1|	chitinase chi18-17, partial [Trichoderma arundinaceum]	85.152	330	48	1	1	330	1	329	0.0	568
ctg19_orf171_33206:35501	ref|XP_013948974.1|	glycoside hydrolase family 18 protein [Trichoderma atroviride IMI 206040]	53.591	362	150	8	13	363	11	365	6.61e-120	358
ctg19_orf171_33206:35501	Oidma1_170294_estExt_.C_15_t20108	N/A	59.819	331	122	7	1	324	1	327	1.54e-116	350
ctg19_orf171_33206:35501	ref|XP_013953573.1|	glycoside hydrolase family 18 protein [Trichoderma virens Gv29-8]	51.213	371	166	6	4	363	2	368	5.43e-114	343
ctg19_orf171_33206:35501	Conlig1_697994_MIX10084_7299_43	N/A	52.432	370	159	9	7	363	6	371	4.42e-113	341
ctg19_orf171_33206:35501	Oidma1_125775_e_gw1.9.112.1	N/A	50.681	367	159	7	8	363	5	360	1.98e-111	336
ctg19_orf171_33206:35501	ref|XP_024767241.1|	carbohydrate-binding module family 1 protein [Trichoderma harzianum CBS 226.95]	52.661	357	152	8	18	363	16	366	1.54e-110	334
ctg19_orf171_33206:35501	Amore1_20441_gm1.6110_g	N/A	50.262	382	164	8	1	363	1	375	2.07e-109	332
ctg19_orf171_33206:35501	ref|XP_024760007.1|	carbohydrate-binding module family 1 protein [Trichoderma asperellum CBS 433.97]	53.409	352	149	7	23	363	21	368	1.42e-108	329
ctg19_orf171_33206:35501	Oidma1_103522_estExt_pm.C_6_t20114	N/A	54.321	324	133	6	31	343	28	347	1.44e-107	325
ctg19_orf171_33206:35501	ref|XP_007814832.1|	chitinase [Metarhizium acridum CQMa 102]	52.000	325	140	6	9	322	10	329	8.31e-105	319
ctg19_orf171_33206:35501	gb|RFU75942.1|	glycoside hydrolase family 18 [Trichoderma arundinaceum]	48.843	389	166	7	1	363	1	382	4.88e-104	318
ctg19_orf171_33206:35501	Phisc1_6070_CE6069_836	N/A	52.761	326	135	8	12	323	12	332	1.62e-103	317
# BLASTP 2.8.1+
# Query: ctg19_orf172_37352:39688 Reverse // Gene J
# Database: /home/gabriel/Downloads/fungal_db/fungal_prot_db.fasta
# Fields: query acc.ver, subject id, subject titles, % identity, alignment length, mismatches, gap opens, q. start, q. end, s. start, s. end, evalue, bit score
# 20 hits found
ctg19_orf172_37352:39688	ref|XP_006967941.1|	predicted protein [Trichoderma reesei QM6a]	97.185	675	1	1	1	657	1	675	0.0	1359
ctg19_orf172_37352:39688	ref|XP_024746042.1|	GMC oxidoreductase [Trichoderma citrinoviride]	94.963	675	16	1	1	657	1	675	0.0	1338
ctg19_orf172_37352:39688	gb|PTB72607.1|	GMC oxidoreductase [Trichoderma longibrachiatum ATCC 18648]	95.111	675	15	1	1	657	1	675	0.0	1338
ctg19_orf172_37352:39688	ref|XP_024768366.1|	GMC oxidoreductase [Trichoderma harzianum CBS 226.95]	91.852	675	37	1	1	657	1	675	0.0	1300
ctg19_orf172_37352:39688	ref|XP_013951568.1|	hypothetical protein TRIVIDRAFT_82909 [Trichoderma virens Gv29-8]	91.704	675	38	1	1	657	1	675	0.0	1297
ctg19_orf172_37352:39688	gb|RFU72544.1|	alcohol oxidase [Trichoderma arundinaceum]	91.704	675	38	1	1	657	1	675	0.0	1297
ctg19_orf172_37352:39688	ref|XP_013945978.1|	hypothetical protein TRIATDRAFT_81139 [Trichoderma atroviride IMI 206040]	91.704	675	37	2	1	657	1	674	0.0	1289
ctg19_orf172_37352:39688	ref|XP_024756753.1|	GMC oxidoreductase [Trichoderma asperellum CBS 433.97]	91.259	675	41	1	1	657	1	675	0.0	1276
ctg19_orf172_37352:39688	Phaal1_5464_UCRPA7_6115m.01	N/A	85.438	673	80	1	3	657	8	680	0.0	1216
ctg19_orf172_37352:39688	ref|XP_003043760.1|	predicted protein [[Nectria] haematococca mpVI 77-13-4]	84.148	675	89	1	1	657	1	675	0.0	1200
ctg19_orf172_37352:39688	Necha2_101489_estExt_pg.C_sca_27_chr9_1_00172	N/A	84.148	675	89	1	1	657	1	675	0.0	1200
ctg19_orf172_37352:39688	ref|XP_023427528.1|	probable alcohol oxidase [Fusarium fujikuroi IMI 58289]	84.650	671	85	1	5	657	7	677	0.0	1192
ctg19_orf172_37352:39688	emb|CZR48530.1|	probable alcohol oxidase [Fusarium proliferatum ET1]	84.650	671	85	1	5	657	7	677	0.0	1192
ctg19_orf172_37352:39688	ref|XP_018760775.1|	alcohol oxidase [Fusarium verticillioides 7600]	84.501	671	86	1	5	657	7	677	0.0	1190
ctg19_orf172_37352:39688	ref|XP_018255421.1|	alcohol oxidase [Fusarium oxysporum f. sp. lycopersici 4287]	84.352	671	87	1	5	657	7	677	0.0	1188
ctg19_orf172_37352:39688	DalEC12_1_64279_e_gw1.21.136.1	N/A	83.483	666	92	1	10	657	2	667	0.0	1181
ctg19_orf172_37352:39688	Pseve2_331525_e_gw1.1.3007.1	N/A	83.333	666	93	1	10	657	2	667	0.0	1179
ctg19_orf172_37352:39688	Conlig1_251301_CE251300_4260	N/A	84.211	665	87	1	11	657	2	666	0.0	1179
ctg19_orf172_37352:39688	HypEC38_3_364650_estExt_.C_4_t20242	N/A	83.333	666	93	1	10	657	17	682	0.0	1175
ctg19_orf172_37352:39688	HypCO275_1_23125_pm.103_3	N/A	83.183	666	94	1	10	657	2	667	0.0	1174
# BLASTP 2.8.1+
# Query: ctg19_orf173_45269:46388 Forward // Gene K
# Database: /home/gabriel/Downloads/fungal_db/fungal_prot_db.fasta
# Fields: query acc.ver, subject id, subject titles, % identity, alignment length, mismatches, gap opens, q. start, q. end, s. start, s. end, evalue, bit score
# 39 hits found
ctg19_orf173_45269:46388	ref|XP_006967767.1|	casein kinase II, alpha subunit [Trichoderma reesei QM6a]	97.872	94	2	0	1	94	34	127	3.22e-62	197
ctg19_orf173_45269:46388	ref|XP_006967767.1|	casein kinase II, alpha subunit [Trichoderma reesei QM6a]	98.529	68	1	0	93	160	199	266	4.32e-40	140
ctg19_orf173_45269:46388	ref|XP_024746044.1|	casein kinase II, alpha subunit [Trichoderma citrinoviride]	80.851	94	18	0	1	94	39	132	5.86e-49	164
ctg19_orf173_45269:46388	ref|XP_024746044.1|	casein kinase II, alpha subunit [Trichoderma citrinoviride]	85.294	68	10	0	93	160	204	271	6.50e-34	125
ctg19_orf173_45269:46388	gb|PTB72605.1|	casein kinase II, alpha subunit [Trichoderma longibrachiatum ATCC 18648]	79.787	94	19	0	1	94	56	149	1.42e-48	163
ctg19_orf173_45269:46388	gb|PTB72605.1|	casein kinase II, alpha subunit [Trichoderma longibrachiatum ATCC 18648]	77.941	68	15	0	93	160	221	288	9.62e-31	117
ctg19_orf173_45269:46388	ref|XP_013951570.1|	casein kinase II subunit alpha [Trichoderma virens Gv29-8]	70.213	94	28	0	1	94	70	163	1.44e-41	145
ctg19_orf173_45269:46388	ref|XP_013951570.1|	casein kinase II subunit alpha [Trichoderma virens Gv29-8]	67.647	68	22	0	93	160	235	302	3.93e-25	102
ctg19_orf173_45269:46388	Paevar_HGY_1_78615_CE78614_30563	N/A	43.229	192	68	5	8	159	78	268	6.76e-37	133
ctg19_orf173_45269:46388	Paevar_HGY_1_171161_gw1.58.186.1	N/A	68.966	87	27	0	8	94	82	168	3.72e-36	131
ctg19_orf173_45269:46388	Paevar_HGY_1_171161_gw1.58.186.1	N/A	47.692	65	34	0	95	159	242	306	8.75e-12	66.6
ctg19_orf173_45269:46388	Paevar_HGY_1_176797_gw1.58.563.1	N/A	68.966	87	27	0	8	94	78	164	3.77e-36	132
ctg19_orf173_45269:46388	Paevar_HGY_1_176797_gw1.58.563.1	N/A	47.692	65	34	0	95	159	238	302	8.34e-12	66.6
ctg19_orf173_45269:46388	Paevar_HGY_1_174901_gw1.58.404.1	N/A	68.966	87	27	0	8	94	78	164	3.77e-36	132
ctg19_orf173_45269:46388	Paevar_HGY_1_174901_gw1.58.404.1	N/A	47.692	65	34	0	95	159	238	302	8.34e-12	66.6
ctg19_orf173_45269:46388	Paevar_HGY_1_249800_kg.58_14_DN12109_c0_g2_i1	N/A	68.966	87	27	0	8	94	78	164	3.85e-36	132
ctg19_orf173_45269:46388	Paevar_HGY_1_249800_kg.58_14_DN12109_c0_g2_i1	N/A	47.692	65	34	0	95	159	238	302	8.37e-12	66.6
ctg19_orf173_45269:46388	Paevar_HGY_1_249799_kg.58_13_DN12109_c0_g2_i9	N/A	68.966	87	27	0	8	94	78	164	3.85e-36	132
ctg19_orf173_45269:46388	Paevar_HGY_1_249799_kg.58_13_DN12109_c0_g2_i9	N/A	47.692	65	34	0	95	159	238	302	8.37e-12	66.6
ctg19_orf173_45269:46388	Paevar_HGY_1_249796_kg.58_10_DN12109_c0_g2_i8	N/A	68.966	87	27	0	8	94	78	164	3.85e-36	132
ctg19_orf173_45269:46388	Paevar_HGY_1_249796_kg.58_10_DN12109_c0_g2_i8	N/A	47.692	65	34	0	95	159	238	302	8.37e-12	66.6
ctg19_orf173_45269:46388	Paevar_HGY_1_249795_kg.58_9_DN12109_c0_g2_i7	N/A	68.966	87	27	0	8	94	78	164	3.85e-36	132
ctg19_orf173_45269:46388	Paevar_HGY_1_249795_kg.58_9_DN12109_c0_g2_i7	N/A	47.692	65	34	0	95	159	238	302	8.37e-12	66.6
ctg19_orf173_45269:46388	Paevar_HGY_1_249792_kg.58_6_DN12109_c0_g2_i3	N/A	68.966	87	27	0	8	94	78	164	3.85e-36	132
ctg19_orf173_45269:46388	Paevar_HGY_1_249792_kg.58_6_DN12109_c0_g2_i3	N/A	47.692	65	34	0	95	159	238	302	8.37e-12	66.6
ctg19_orf173_45269:46388	Paevar_HGY_1_278868_estExt_pm.C_580005	N/A	68.966	87	27	0	8	94	78	164	3.85e-36	132
ctg19_orf173_45269:46388	Paevar_HGY_1_278868_estExt_pm.C_580005	N/A	47.692	65	34	0	95	159	238	302	8.37e-12	66.6
ctg19_orf173_45269:46388	Paevar_HGY_1_273286_pm.58_5	N/A	68.966	87	27	0	8	94	78	164	3.85e-36	132
ctg19_orf173_45269:46388	Paevar_HGY_1_273286_pm.58_5	N/A	47.692	65	34	0	95	159	238	302	8.37e-12	66.6
ctg19_orf173_45269:46388	Paevar_HGY_1_78654_CE78653_42216	N/A	68.966	87	27	0	8	94	78	164	3.85e-36	132
ctg19_orf173_45269:46388	Paevar_HGY_1_78654_CE78653_42216	N/A	47.692	65	34	0	95	159	238	302	8.37e-12	66.6
ctg19_orf173_45269:46388	Paevar_HGY_1_185036_e_gw1.58.563.1	N/A	68.966	87	27	0	8	94	78	164	3.85e-36	132
ctg19_orf173_45269:46388	Paevar_HGY_1_185036_e_gw1.58.563.1	N/A	47.692	65	34	0	95	159	238	302	8.37e-12	66.6
ctg19_orf173_45269:46388	Paevar_HGY_1_184821_e_gw1.58.404.1	N/A	68.966	87	27	0	8	94	78	164	3.85e-36	132
ctg19_orf173_45269:46388	Paevar_HGY_1_184821_e_gw1.58.404.1	N/A	47.692	65	34	0	95	159	238	302	8.37e-12	66.6
ctg19_orf173_45269:46388	Paevar_HGY_1_293728_estExt_pg.C_580004	N/A	68.966	87	27	0	8	94	78	164	3.85e-36	132
ctg19_orf173_45269:46388	Paevar_HGY_1_293728_estExt_pg.C_580004	N/A	47.692	65	34	0	95	159	238	302	8.37e-12	66.6
ctg19_orf173_45269:46388	Paevar_HGY_1_215978_estExt_.C_58_t10015	N/A	68.966	87	27	0	8	94	78	164	3.85e-36	132
ctg19_orf173_45269:46388	Paevar_HGY_1_215978_estExt_.C_58_t10015	N/A	47.692	65	34	0	95	159	238	302	8.37e-12	66.6
# BLASTP 2.8.1+
# Query: ctg19_orf174_49184:50044 Reverse // Gene L
# Database: /home/gabriel/Downloads/fungal_db/fungal_prot_db.fasta
# Fields: query acc.ver, subject id, subject titles, % identity, alignment length, mismatches, gap opens, q. start, q. end, s. start, s. end, evalue, bit score
# 20 hits found
ctg19_orf174_49184:50044	ref|XP_006967943.1|	predicted protein [Trichoderma reesei QM6a]	94.332	247	12	1	2	246	32	278	7.49e-170	473
ctg19_orf174_49184:50044	ref|XP_024746046.1|	alpha/beta-hydrolase [Trichoderma citrinoviride]	74.386	285	33	1	1	245	1	285	4.81e-152	429
ctg19_orf174_49184:50044	ref|XP_024768372.1|	hypothetical protein M431DRAFT_155061 [Trichoderma harzianum CBS 226.95]	73.684	285	35	1	1	245	1	285	1.54e-150	425
ctg19_orf174_49184:50044	ref|XP_013951574.1|	hypothetical protein TRIVIDRAFT_57288 [Trichoderma virens Gv29-8]	72.982	285	37	1	1	245	1	285	8.31e-150	423
ctg19_orf174_49184:50044	gb|PTB72603.1|	alpha/beta-hydrolase [Trichoderma longibrachiatum ATCC 18648]	72.982	285	37	1	1	245	1	285	1.97e-149	422
ctg19_orf174_49184:50044	ref|XP_024756749.1|	hypothetical protein M441DRAFT_61111 [Trichoderma asperellum CBS 433.97]	70.877	285	43	1	1	245	1	285	6.07e-146	413
ctg19_orf174_49184:50044	ref|XP_013945514.1|	putative Alpha/beta hydrolase [Trichoderma atroviride IMI 206040]	68.772	285	49	1	1	245	1	285	1.73e-142	404
ctg19_orf174_49184:50044	gb|RFU78884.1|	epoxide hydrolase [Trichoderma arundinaceum]	67.368	285	53	1	1	245	1	285	8.05e-139	395
ctg19_orf174_49184:50044	ref|XP_025522472.1|	soluble epoxide hydrolase [Aspergillus japonicus CBS 114.51]	59.740	231	93	0	16	246	55	285	4.80e-100	297
ctg19_orf174_49184:50044	gb|RAK74346.1|	soluble epoxide hydrolase [Aspergillus fijiensis CBS 313.89]	59.740	231	93	0	16	246	55	285	7.24e-96	286
ctg19_orf174_49184:50044	Phach1_1708_rna1707	N/A	56.596	235	98	3	16	246	56	290	2.38e-95	285
ctg19_orf174_49184:50044	Exoaq1_4988_A1O9_02510T0	N/A	57.940	233	95	2	16	246	91	322	5.41e-95	286
ctg19_orf174_49184:50044	ref|XP_002375078.1|	hydrolase, putative [Aspergillus flavus NRRL3357]	56.303	238	97	2	14	246	53	288	1.04e-94	284
ctg19_orf174_49184:50044	gb|EIT73428.1|	soluble epoxide hydrolase [Aspergillus oryzae 3.042]	56.303	238	97	2	14	246	53	288	1.04e-94	284
ctg19_orf174_49184:50044	Melbi2_291370_CE291369_624	N/A	54.839	248	107	3	2	245	37	283	8.17e-93	279
ctg19_orf174_49184:50044	Oidma1_130638_e_gw1.13.223.1	N/A	56.087	230	100	1	16	245	53	281	1.20e-91	276
ctg19_orf174_49184:50044	Glost2_268027_gw1.4839.47.1	N/A	55.417	240	103	3	9	246	34	271	2.06e-90	272
ctg19_orf174_49184:50044	Melva1_260615_CE260614_102	N/A	52.419	248	113	3	2	245	37	283	2.37e-89	270
ctg19_orf174_49184:50044	Phisc1_688038_kg.21_51_4433v1rpkm24.22	N/A	57.328	232	94	3	16	245	53	281	7.63e-89	269
ctg19_orf174_49184:50044	gb|RFU72904.1|	twin-arginine translocation pathway signal [Trichoderma arundinaceum]	56.897	232	97	2	16	246	59	288	2.65e-88	271
# BLASTP 2.8.1+
# Query: ctg19_orf175_51198:52389 Forward // Gene M
# Database: /home/gabriel/Downloads/fungal_db/fungal_prot_db.fasta
# Fields: query acc.ver, subject id, subject titles, % identity, alignment length, mismatches, gap opens, q. start, q. end, s. start, s. end, evalue, bit score
# 20 hits found
ctg19_orf175_51198:52389	gb|PTB72602.1|	GroES-like protein [Trichoderma longibrachiatum ATCC 18648]	90.244	328	32	0	18	345	1	328	0.0	600
ctg19_orf175_51198:52389	ref|XP_024746047.1|	GroES-like protein [Trichoderma citrinoviride]	90.402	323	31	0	23	345	1	323	0.0	592
ctg19_orf175_51198:52389	ref|XP_013951575.1|	hypothetical protein TRIVIDRAFT_42391 [Trichoderma virens Gv29-8]	85.139	323	48	0	23	345	1	323	0.0	583
ctg19_orf175_51198:52389	ref|XP_024768373.1|	hypothetical protein M431DRAFT_99154 [Trichoderma harzianum CBS 226.95]	83.901	323	52	0	23	345	1	323	0.0	577
ctg19_orf175_51198:52389	ref|XP_024756748.1|	hypothetical protein M441DRAFT_61110 [Trichoderma asperellum CBS 433.97]	83.333	324	54	0	22	345	4	327	0.0	576
ctg19_orf175_51198:52389	gb|RFU78885.1|	hypothetical protein TARUN_3324 [Trichoderma arundinaceum]	82.663	323	56	0	23	345	1	323	0.0	570
ctg19_orf175_51198:52389	ref|XP_013945982.1|	Hypothetical protein TRIATDRAFT_90295 [Trichoderma atroviride IMI 206040]	81.481	324	60	0	22	345	4	327	0.0	559
ctg19_orf175_51198:52389	Exoxe1_132591_PV05_00664T0	N/A	76.615	325	76	0	21	345	23	347	0.0	531
ctg19_orf175_51198:52389	Exosp1_11932_PV08_11558T0	N/A	72.615	325	89	0	21	345	3	327	6.26e-180	505
ctg19_orf175_51198:52389	HypEC38_3_463202_estExt_Genemark1.C_80016	N/A	74.847	326	79	3	23	345	5	330	7.02e-178	500
ctg19_orf175_51198:52389	Phisc1_691447_kg.35_30_12204v1rpkm1.90	N/A	73.148	324	86	1	22	345	4	326	2.47e-177	499
ctg19_orf175_51198:52389	HypCO275_1_397893_kg.93_42_13912v1rpkm0.80	N/A	74.233	326	81	3	23	345	5	330	3.51e-177	498
ctg19_orf175_51198:52389	Exool1_136976_PV06_02257T0	N/A	72.923	325	88	0	21	345	3	327	1.10e-176	497
ctg19_orf175_51198:52389	Oidma1_50984_gm1.4314_g	N/A	72.923	325	85	1	23	344	5	329	1.77e-176	496
ctg19_orf175_51198:52389	ref|XP_006967853.1|	predicted protein, partial [Trichoderma reesei QM6a]	100.000	239	0	0	23	261	1	239	3.53e-174	487
ctg19_orf175_51198:52389	Claim1_153685_PV07_11920T0	N/A	71.605	324	92	0	22	345	6	329	8.14e-174	490
ctg19_orf175_51198:52389	DalEC12_1_59244_e_gw1.10.358.1	N/A	73.006	326	86	1	22	345	4	329	1.85e-173	489
ctg19_orf175_51198:52389	Claba1_138841_Z519_05373T0	N/A	71.605	324	92	0	22	345	6	329	2.18e-173	489
ctg19_orf175_51198:52389	Fonmo1_7311_AYO21_05994T0	N/A	70.370	324	96	0	22	345	6	329	1.42e-169	479
ctg19_orf175_51198:52389	Exoaq1_10322_A1O9_06688T0	N/A	68.210	324	102	1	22	345	4	326	3.55e-165	468
# BLASTP 2.8.1+
# Query: ctg19_orf176_53546:60594 Forward // Gene N
# Database: /home/gabriel/Downloads/fungal_db/fungal_prot_db.fasta
# Fields: query acc.ver, subject id, subject titles, % identity, alignment length, mismatches, gap opens, q. start, q. end, s. start, s. end, evalue, bit score
# 20 hits found
ctg19_orf176_53546:60594	ref|XP_006967855.1|	acid phosphatase [Trichoderma reesei QM6a]	99.432	528	3	0	213	740	117	644	0.0	1095
ctg19_orf176_53546:60594	gb|PTB72600.1|	acid phosphatase [Trichoderma longibrachiatum ATCC 18648]	79.194	620	86	2	213	789	117	736	0.0	1004
ctg19_orf176_53546:60594	ref|XP_024746049.1|	acid phosphatase [Trichoderma citrinoviride]	81.063	602	72	5	213	808	117	682	0.0	993
ctg19_orf176_53546:60594	ref|XP_013951577.1|	hypothetical protein TRIVIDRAFT_173869 [Trichoderma virens Gv29-8]	76.839	639	94	7	213	807	117	745	0.0	964
ctg19_orf176_53546:60594	ref|XP_024756746.1|	hypothetical protein M441DRAFT_200828 [Trichoderma asperellum CBS 433.97]	73.693	631	108	5	213	787	157	785	0.0	937
ctg19_orf176_53546:60594	ref|XP_024768375.1|	hypothetical protein M431DRAFT_21128 [Trichoderma harzianum CBS 226.95]	75.566	618	107	5	213	789	118	732	0.0	931
ctg19_orf176_53546:60594	ref|XP_013945527.1|	hypothetical protein TRIATDRAFT_44629 [Trichoderma atroviride IMI 206040]	80.727	550	93	4	213	754	120	664	0.0	919
ctg19_orf176_53546:60594	ref|XP_024746050.1|	hypothetical protein BBK36DRAFT_60806 [Trichoderma citrinoviride]	89.880	415	42	0	812	1226	1	415	0.0	805
ctg19_orf176_53546:60594	ref|XP_018756264.1|	acid phosphatase [Fusarium verticillioides 7600]	69.025	523	159	2	213	734	120	640	0.0	777
ctg19_orf176_53546:60594	ref|XP_018248630.1|	acid phosphatase [Fusarium oxysporum f. sp. lycopersici 4287]	72.597	489	133	1	213	700	120	608	0.0	774
ctg19_orf176_53546:60594	Melbi2_561234_estExt_.C_610091	N/A	72.510	502	130	3	213	714	123	616	0.0	773
ctg19_orf176_53546:60594	emb|CZR47343.1|	related to acid phosphatase precursor (pH 6-optimum acid phosphatase) [Fusarium proliferatum ET1]	68.979	519	158	2	213	730	120	636	0.0	772
ctg19_orf176_53546:60594	gb|PTB72599.1|	hypothetical protein M440DRAFT_1405030 [Trichoderma longibrachiatum ATCC 18648]	86.408	412	56	0	812	1223	1	412	0.0	771
ctg19_orf176_53546:60594	ref|XP_023431263.1|	related to acid phosphatase precursor (pH 6-optimum acid phosphatase) [Fusarium fujikuroi IMI 58289]	71.869	487	136	1	213	698	120	606	0.0	769
ctg19_orf176_53546:60594	ref|XP_013951578.1|	hypothetical protein TRIVIDRAFT_227223 [Trichoderma virens Gv29-8]	83.373	415	69	0	812	1226	1	415	0.0	749
ctg19_orf176_53546:60594	Amore1_110145_e_gw1.13.596.1	N/A	68.715	537	165	3	213	747	120	655	0.0	748
ctg19_orf176_53546:60594	Phisc1_603092_e_gw1.42.236.1	N/A	61.983	605	194	9	213	791	127	721	0.0	748
ctg19_orf176_53546:60594	ref|XP_006967772.1|	predicted protein, partial [Trichoderma reesei QM6a]	100.000	353	0	0	837	1189	1	353	0.0	747
ctg19_orf176_53546:60594	gb|KID67570.1|	acid phosphatase AphA, partial [Metarhizium anisopliae ARSEF 549]	66.041	533	170	5	213	742	119	643	0.0	747
ctg19_orf176_53546:60594	gb|EPS28453.1|	hypothetical protein PDE_03399 [Penicillium oxalicum 114-2]	69.715	492	145	3	213	702	118	607	0.0	747
# BLASTP 2.8.1+
# Query: ctg19_orf177_64846:65330 Forward // Gene O
# Database: /home/gabriel/Downloads/fungal_db/fungal_prot_db.fasta
# Fields: query acc.ver, subject id, subject titles, % identity, alignment length, mismatches, gap opens, q. start, q. end, s. start, s. end, evalue, bit score
# 8 hits found
ctg19_orf177_64846:65330	ref|XP_006967857.1|	predicted protein [Trichoderma reesei QM6a]	70.922	141	1	1	1	101	91	231	6.64e-63	194
ctg19_orf177_64846:65330	ref|XP_024746063.1|	hypothetical protein BBK36DRAFT_1172498 [Trichoderma citrinoviride]	60.714	140	15	1	1	100	91	230	2.59e-52	167
ctg19_orf177_64846:65330	gb|PTB72597.1|	hypothetical protein M440DRAFT_1383656 [Trichoderma longibrachiatum ATCC 18648]	59.286	140	17	1	1	100	91	230	3.98e-51	165
ctg19_orf177_64846:65330	ref|XP_024768385.1|	hypothetical protein M431DRAFT_155079 [Trichoderma harzianum CBS 226.95]	51.799	139	27	1	1	99	91	229	3.57e-44	147
ctg19_orf177_64846:65330	ref|XP_013955905.1|	hypothetical protein TRIVIDRAFT_70732 [Trichoderma virens Gv29-8]	48.201	139	32	1	1	99	39	177	1.87e-42	141
ctg19_orf177_64846:65330	ref|XP_013945510.1|	hypothetical protein TRIATDRAFT_44233 [Trichoderma atroviride IMI 206040]	43.478	138	37	2	1	98	91	227	2.39e-33	119
ctg19_orf177_64846:65330	ref|XP_024755447.1|	hypothetical protein M441DRAFT_73919 [Trichoderma asperellum CBS 433.97]	41.727	139	39	2	1	98	91	228	2.87e-29	109
ctg19_orf177_64846:65330	gb|RFU78898.1|	cinnamoyl- reductase [Trichoderma arundinaceum]	61.224	49	19	0	1	49	93	141	8.47e-16	75.9
# BLASTP 2.8.1+
# Query: ctg19_orf178_66876:68357 Reverse // Gene P
# Database: /home/gabriel/Downloads/fungal_db/fungal_prot_db.fasta
# Fields: query acc.ver, subject id, subject titles, % identity, alignment length, mismatches, gap opens, q. start, q. end, s. start, s. end, evalue, bit score
# 20 hits found
ctg19_orf178_66876:68357	ref|XP_006967944.1|	predicted protein [Trichoderma reesei QM6a]	98.851	435	5	0	1	435	140	574	0.0	898
ctg19_orf178_66876:68357	ref|XP_024746060.1|	cytochrome P450 [Trichoderma citrinoviride]	89.195	435	47	0	1	435	158	592	0.0	795
ctg19_orf178_66876:68357	gb|PTB72596.1|	cytochrome P450 [Trichoderma longibrachiatum ATCC 18648]	88.046	435	52	0	1	435	67	501	0.0	783
ctg19_orf178_66876:68357	ref|XP_024768390.1|	hypothetical protein M431DRAFT_99423 [Trichoderma harzianum CBS 226.95]	77.701	435	97	0	1	435	158	592	0.0	719
ctg19_orf178_66876:68357	ref|XP_013955909.1|	hypothetical protein TRIVIDRAFT_53058 [Trichoderma virens Gv29-8]	77.241	435	98	1	1	435	158	591	0.0	709
ctg19_orf178_66876:68357	gb|RFU78896.1|	cytochrome p450 monooxygenase [Trichoderma arundinaceum]	75.485	412	97	1	24	435	1	408	0.0	652
ctg19_orf178_66876:68357	Phaal1_7491_UCRPA7_8033m.01	N/A	51.461	445	206	1	1	435	160	604	1.95e-158	465
ctg19_orf178_66876:68357	gb|OAA37183.1|	cytochrome P450 monooxygenase [Metarhizium rileyi RCEF 4871]	44.921	443	230	4	1	439	159	591	9.08e-137	409
ctg19_orf178_66876:68357	Colsi1_981696_mrna_9816	N/A	42.825	446	244	7	1	438	156	598	2.02e-119	365
ctg19_orf178_66876:68357	Colny1_1010629_mrna_2349	N/A	41.704	446	249	7	1	438	72	514	5.86e-117	356
ctg19_orf178_66876:68357	Capse1_361904_PV04_04245T0	N/A	41.458	439	237	6	1	436	158	579	3.31e-109	338
ctg19_orf178_66876:68357	ref|XP_016602757.1|	Cytochrome P450 [Penicillium expansum]	40.455	440	248	3	1	438	19	446	8.01e-108	330
ctg19_orf178_66876:68357	Oidma1_45113_pm.17_169	N/A	39.726	438	244	6	1	435	134	554	2.08e-107	333
ctg19_orf178_66876:68357	Claca1_105676_G647_03696T0	N/A	40.091	439	243	6	1	436	158	579	2.13e-106	331
ctg19_orf178_66876:68357	Cadsp1_468946_estExt_.C_1280076	N/A	37.156	436	260	4	1	435	154	576	1.46e-104	326
ctg19_orf178_66876:68357	Conap1_102108_W97_09169T0	N/A	39.498	438	249	5	1	436	155	578	9.73e-104	324
ctg19_orf178_66876:68357	ref|XP_007788097.1|	putative cytochrome p450 monooxygenase protein [Eutypa lata UCREL1]	43.249	437	233	6	1	435	135	558	1.46e-102	320
ctg19_orf178_66876:68357	ref|XP_013956254.1|	hypothetical protein TRIVIDRAFT_222495 [Trichoderma virens Gv29-8]	38.341	446	250	7	1	435	159	590	2.42e-102	321
ctg19_orf178_66876:68357	ref|XP_023433847.1|	related to TRI13-cytochrome P450 [Fusarium fujikuroi IMI 58289]	39.729	443	242	7	1	435	153	578	3.66e-102	320
ctg19_orf178_66876:68357	Claim1_149781_PV07_08384T0	N/A	38.952	439	248	5	1	435	160	582	4.78e-102	320
# BLASTP 2.8.1+
# Query: ctg19_orf179_70637:71620 Forward // Gene Q
# Database: /home/gabriel/Downloads/fungal_db/fungal_prot_db.fasta
# Fields: query acc.ver, subject id, subject titles, % identity, alignment length, mismatches, gap opens, q. start, q. end, s. start, s. end, evalue, bit score
# 20 hits found
ctg19_orf179_70637:71620	ref|XP_006967858.1|	predicted protein [Trichoderma reesei QM6a]	75.758	264	2	3	4	205	1	264	7.84e-127	362
ctg19_orf179_70637:71620	ref|XP_024746059.1|	NAD(P)-binding protein [Trichoderma citrinoviride]	71.161	267	15	3	1	205	1	267	1.27e-118	342
ctg19_orf179_70637:71620	gb|PTB72595.1|	NAD(P)-binding protein [Trichoderma longibrachiatum ATCC 18648]	68.980	245	16	3	21	205	11	255	4.33e-102	299
ctg19_orf179_70637:71620	ref|XP_024765874.1|	hypothetical protein M441DRAFT_22265 [Trichoderma asperellum CBS 433.97]	65.283	265	32	3	1	205	1	265	1.89e-98	290
ctg19_orf179_70637:71620	ref|XP_024768392.1|	hypothetical protein M431DRAFT_127723 [Trichoderma harzianum CBS 226.95]	64.528	265	34	3	1	205	1	265	2.75e-97	288
ctg19_orf179_70637:71620	gb|RFU78893.1|	hypothetical protein TARUN_3332 [Trichoderma arundinaceum]	64.528	265	34	3	1	205	1	265	1.26e-96	286
ctg19_orf179_70637:71620	ref|XP_013938730.1|	hypothetical protein TRIATDRAFT_28691 [Trichoderma atroviride IMI 206040]	63.774	265	36	3	1	205	1	265	1.54e-95	283
ctg19_orf179_70637:71620	ref|XP_013955911.1|	hypothetical protein TRIVIDRAFT_53024 [Trichoderma virens Gv29-8]	63.740	262	35	4	4	205	1	262	1.25e-90	271
ctg19_orf179_70637:71620	Colsi1_985675_mrna_13795	N/A	37.692	260	99	6	1	202	105	359	2.39e-38	140
ctg19_orf179_70637:71620	Color1_10210_CORC01_06657T0	N/A	37.692	260	99	6	1	202	110	364	2.67e-38	140
ctg19_orf179_70637:71620	Colny1_1020872_mrna_12592	N/A	37.838	259	98	6	1	201	79	332	3.58e-38	139
ctg19_orf179_70637:71620	Colto1_4391_CT0861_02146T0	N/A	37.692	260	99	6	1	202	110	364	3.62e-38	139
ctg19_orf179_70637:71620	Colsa1_944755_mrna_7511	N/A	37.308	260	100	6	1	202	203	457	4.63e-37	138
ctg19_orf179_70637:71620	ref|XP_003039396.1|	hypothetical protein NECHADRAFT_56259 [[Nectria] haematococca mpVI 77-13-4]	37.698	252	100	4	6	201	1	251	1.17e-34	127
ctg19_orf179_70637:71620	Necha2_56259_e_gw1.115.10.1	N/A	37.698	252	100	4	6	201	1	251	1.20e-34	127
ctg19_orf179_70637:71620	ref|XP_003040138.1|	hypothetical protein NECHADRAFT_52820 [[Nectria] haematococca mpVI 77-13-4]	35.156	256	102	7	6	201	1	252	3.38e-34	126
ctg19_orf179_70637:71620	Necha2_52820_e_gw1.80.37.1	N/A	35.156	256	102	7	6	201	1	252	3.46e-34	126
ctg19_orf179_70637:71620	ref|XP_025548033.1|	NAD(P)-binding protein [Aspergillus homomorphus CBS 101889]	37.229	231	110	5	3	203	8	233	1.13e-33	124
ctg19_orf179_70637:71620	Ascim1_370683_estExt_pm.C_980005	N/A	34.783	253	101	6	7	201	15	261	8.54e-33	123
ctg19_orf179_70637:71620	gb|KND90984.1|	Versicolorin reductase [Tolypocladium ophioglossoides CBS 100239]	35.968	253	98	7	7	201	13	259	1.22e-32	122
# BLASTP 2.8.1+
# Query: ctg19_orf180_72365:74213 Reverse // Gene R
# Database: /home/gabriel/Downloads/fungal_db/fungal_prot_db.fasta
# Fields: query acc.ver, subject id, subject titles, % identity, alignment length, mismatches, gap opens, q. start, q. end, s. start, s. end, evalue, bit score
# 20 hits found
ctg19_orf180_72365:74213	ref|XP_006967945.1|	glycoside hydrolase family 54 [Trichoderma reesei QM6a]	100.000	490	0	0	1	490	1	490	0.0	992
ctg19_orf180_72365:74213	ref|XP_024746058.1|	carbohydrate-binding module family 42 protein [Trichoderma citrinoviride]	96.327	490	18	0	1	490	1	490	0.0	961
ctg19_orf180_72365:74213	gb|PTB72594.1|	carbohydrate-binding module family 42 protein [Trichoderma longibrachiatum ATCC 18648]	95.325	492	21	1	1	490	3	494	0.0	947
ctg19_orf180_72365:74213	ref|XP_024768394.1|	carbohydrate-binding module family 42 protein [Trichoderma harzianum CBS 226.95]	88.798	491	55	0	9	499	8	498	0.0	898
ctg19_orf180_72365:74213	ref|XP_013955927.1|	glycoside hydrolase family 54 protein [Trichoderma virens Gv29-8]	87.976	499	59	1	1	499	1	498	0.0	897
ctg19_orf180_72365:74213	gb|RFU78900.1|	alpha-l-arabinofuranosidase b [Trichoderma arundinaceum]	85.306	490	71	1	2	490	7	496	0.0	855
ctg19_orf180_72365:74213	ref|XP_001216560.1|	alpha-N-arabinofuranosidase precursor [Aspergillus terreus NIH2624]	85.918	490	68	1	2	490	7	496	0.0	855
ctg19_orf180_72365:74213	ref|XP_751336.1|	fungal alpha-L-arabinofuranosidase, putative [Aspergillus fumigatus Af293]	85.306	490	71	1	2	490	7	496	0.0	841
ctg19_orf180_72365:74213	ref|XP_002376302.1|	fungal alpha-L-arabinofuranosidase, putative [Aspergillus flavus NRRL3357]	83.673	490	79	1	2	490	7	496	0.0	840
ctg19_orf180_72365:74213	gb|EIT74798.1|	fungal alpha-L-arabinofuranosidase, putative [Aspergillus oryzae 3.042]	83.673	490	79	1	2	490	7	496	0.0	840
ctg19_orf180_72365:74213	ref|XP_013945935.1|	glycoside hydrolase family 54 protein [Trichoderma atroviride IMI 206040]	85.239	481	70	1	16	495	21	501	0.0	839
ctg19_orf180_72365:74213	Melbi2_554846_estExt_.C_190084	N/A	85.979	485	67	1	7	490	12	496	0.0	831
ctg19_orf180_72365:74213	Colto1_10303_CT0861_02248T0	N/A	83.673	490	79	1	2	490	9	498	0.0	830
ctg19_orf180_72365:74213	ref|XP_024755440.1|	carbohydrate-binding module family 42 protein [Trichoderma asperellum CBS 433.97]	83.784	481	77	1	16	495	21	501	0.0	826
ctg19_orf180_72365:74213	ref|XP_002565864.1|	Pc22g19620 [Penicillium rubens Wisconsin 54-1255]	82.510	486	84	1	7	491	12	497	0.0	826
ctg19_orf180_72365:74213	gb|KZN90698.1|	putative alpha-L-arabinofuranosidase B [Penicillium chrysogenum]	82.510	486	84	1	7	491	12	497	0.0	826
ctg19_orf180_72365:74213	Oidma1_116232_e_gw1.3.2324.1	N/A	82.041	490	87	1	2	490	6	495	0.0	824
ctg19_orf180_72365:74213	gb|EPS35023.1|	putative alpha-L-arabinofuranosidase [Penicillium oxalicum 114-2]	80.287	487	95	1	5	490	10	496	0.0	821
ctg19_orf180_72365:74213	gb|TGO72297.1|	hypothetical protein BELL_0470g00040 [Botrytis elliptica]	82.041	490	87	1	2	490	7	496	0.0	819
ctg19_orf180_72365:74213	ref|XP_016596125.1|	Concanavalin A-like lectin/glucanases superfamily [Penicillium expansum]	83.473	478	78	1	14	490	19	496	0.0	818
# BLASTP 2.8.1+
# Query: ctg19_orf181_76313:78223 Forward // Gene S
# Database: /home/gabriel/Downloads/fungal_db/fungal_prot_db.fasta
# Fields: query acc.ver, subject id, subject titles, % identity, alignment length, mismatches, gap opens, q. start, q. end, s. start, s. end, evalue, bit score
# 20 hits found
ctg19_orf181_76313:78223	ref|XP_006967859.1|	predicted protein [Trichoderma reesei QM6a]	91.582	594	24	3	1	568	1	594	0.0	1103
ctg19_orf181_76313:78223	ref|XP_024746057.1|	carboxypeptidase S [Trichoderma citrinoviride]	70.968	589	127	5	4	563	2	575	0.0	838
ctg19_orf181_76313:78223	ref|XP_013955928.1|	hypothetical protein TRIVIDRAFT_191967 [Trichoderma virens Gv29-8]	68.251	589	140	4	2	563	1	569	0.0	822
ctg19_orf181_76313:78223	ref|XP_024768395.1|	hypothetical protein M431DRAFT_513493 [Trichoderma harzianum CBS 226.95]	67.059	595	152	6	1	563	1	583	0.0	798
ctg19_orf181_76313:78223	ref|XP_013944343.1|	hypothetical protein TRIATDRAFT_292325 [Trichoderma atroviride IMI 206040]	65.018	546	125	4	44	563	35	540	0.0	722
ctg19_orf181_76313:78223	ref|XP_018250058.1|	hypothetical protein FOXG_11699 [Fusarium oxysporum f. sp. lycopersici 4287]	57.301	541	191	5	49	563	41	567	0.0	614
ctg19_orf181_76313:78223	emb|CZR47800.1|	related to CPS1-Gly-X carboxypeptidase YSCS precursor [Fusarium proliferatum ET1]	57.116	541	192	5	49	563	41	567	0.0	613
ctg19_orf181_76313:78223	ref|XP_018757190.1|	hypothetical protein FVEG_10115 [Fusarium verticillioides 7600]	56.906	543	190	7	49	563	42	568	0.0	610
ctg19_orf181_76313:78223	ref|XP_023435884.1|	related to CPS1-Gly-X carboxypeptidase YSCS precursor [Fusarium fujikuroi IMI 58289]	56.192	541	194	6	49	563	41	564	0.0	595
ctg19_orf181_76313:78223	ref|XP_003049127.1|	hypothetical protein NECHADRAFT_94988 [[Nectria] haematococca mpVI 77-13-4]	53.358	536	192	5	56	564	1	505	0.0	555
ctg19_orf181_76313:78223	Necha2_94988_pm.sca_9_chr7_10_0000088	N/A	53.358	536	192	5	56	564	1	505	0.0	555
ctg19_orf181_76313:78223	ref|XP_009256701.1|	hypothetical protein FPSE_05308 [Fusarium pseudograminearum CS3096]	49.273	550	221	5	49	563	42	568	0.0	539
ctg19_orf181_76313:78223	ref|XP_011321695.1|	hypothetical protein FGSG_03967 [Fusarium graminearum PH-1]	49.541	545	230	5	45	563	38	563	0.0	526
ctg19_orf181_76313:78223	gb|RFU81568.1|	hypothetical protein TARUN_638 [Trichoderma arundinaceum]	61.939	423	119	5	6	398	2	412	2.99e-174	503
ctg19_orf181_76313:78223	gb|KHN98941.1|	Peptidase M20, carboxypeptidase S [Metarhizium album ARSEF 1941]	47.406	559	249	9	32	564	26	565	3.84e-169	496
ctg19_orf181_76313:78223	Phaal1_4496_UCRPA7_5269m.01	N/A	46.084	549	255	8	42	564	43	576	8.48e-163	480
ctg19_orf181_76313:78223	Acrchr1_3173_ACRE_003580T0	N/A	46.984	547	242	8	48	563	72	601	4.92e-161	477
ctg19_orf181_76313:78223	ref|XP_006962887.1|	acetylornithine deacetylase [Trichoderma reesei QM6a]	43.080	578	291	5	7	562	8	569	7.74e-157	465
ctg19_orf181_76313:78223	ref|XP_003045854.1|	hypothetical protein NECHADRAFT_103332 [[Nectria] haematococca mpVI 77-13-4]	43.986	557	251	8	33	563	23	544	8.64e-157	464
ctg19_orf181_76313:78223	Necha2_103332_estExt_pm.C_sca_18_chr2_1_00163	N/A	43.986	557	251	8	33	563	23	544	8.92e-157	464
# BLASTP 2.8.1+
# Query: ctg19_orf182_78495:78712 Forward // Gene T
# Database: /home/gabriel/Downloads/fungal_db/fungal_prot_db.fasta
# 0 hits found
# BLASTP 2.8.1+
# Query: ctg19_orf183_80629:81351 Reverse // Gene U
# Database: /home/gabriel/Downloads/fungal_db/fungal_prot_db.fasta
# Fields: query acc.ver, subject id, subject titles, % identity, alignment length, mismatches, gap opens, q. start, q. end, s. start, s. end, evalue, bit score
# 20 hits found
ctg19_orf183_80629:81351	ref|XP_006967946.1|	predicted protein [Trichoderma reesei QM6a]	92.917	240	0	1	1	223	1	240	4.85e-163	454
ctg19_orf183_80629:81351	gb|PTB72591.1|	class I glutamine amidotransferase-like protein, partial [Trichoderma longibrachiatum ATCC 18648]	79.916	239	31	1	1	222	1	239	1.44e-143	404
ctg19_orf183_80629:81351	ref|XP_024746064.1|	class I glutamine amidotransferase-like protein [Trichoderma citrinoviride]	78.243	239	35	1	1	222	1	239	4.27e-139	393
ctg19_orf183_80629:81351	ref|XP_013956045.1|	hypothetical protein TRIVIDRAFT_59945 [Trichoderma virens Gv29-8]	74.477	239	44	1	1	222	1	239	5.79e-134	380
ctg19_orf183_80629:81351	ref|XP_024768409.1|	hypothetical protein M431DRAFT_513498 [Trichoderma harzianum CBS 226.95]	69.874	239	55	1	1	222	1	239	1.26e-128	367
ctg19_orf183_80629:81351	gb|RFU79702.1|	hypothetical protein TARUN_2508 [Trichoderma arundinaceum]	69.748	238	55	1	1	221	1	238	4.04e-125	358
ctg19_orf183_80629:81351	Oidma1_35412_pg.23_146	N/A	70.293	239	54	1	1	222	1	239	8.92e-125	357
ctg19_orf183_80629:81351	emb|CZR46669.1|	uncharacterized protein FPRO_12119 [Fusarium proliferatum ET1]	61.765	238	74	1	1	221	1	238	4.22e-115	332
ctg19_orf183_80629:81351	ref|XP_018762375.1|	hypothetical protein FVEG_13948 [Fusarium verticillioides 7600]	62.185	238	73	1	1	221	1	238	2.75e-114	330
ctg19_orf183_80629:81351	ref|XP_023434663.1|	uncharacterized protein FFUJ_12465 [Fusarium fujikuroi IMI 58289]	60.924	238	76	1	1	221	1	238	1.38e-113	328
ctg19_orf183_80629:81351	ref|XP_018252691.1|	hypothetical protein FOXG_13448 [Fusarium oxysporum f. sp. lycopersici 4287]	61.345	238	75	1	1	221	1	238	5.01e-113	327
ctg19_orf183_80629:81351	Conlig1_633968_kg.7_498_12857v4rpkm0.00_PRE	N/A	59.583	240	80	1	1	223	51	290	8.38e-107	313
ctg19_orf183_80629:81351	ref|XP_003042651.1|	hypothetical protein NECHADRAFT_42114 [[Nectria] haematococca mpVI 77-13-4]	60.759	237	76	1	1	220	1	237	1.28e-106	311
ctg19_orf183_80629:81351	Necha2_42114_e_gw1.33.397.1	N/A	60.759	237	76	1	1	220	1	237	1.33e-106	311
ctg19_orf183_80629:81351	Phisc1_685874_kg.14_316_16098v1rpkm0.66	N/A	58.228	237	82	1	1	220	1	237	2.99e-106	310
ctg19_orf183_80629:81351	ref|XP_007791546.1|	putative dj-1 family protein [Eutypa lata UCREL1]	57.563	238	84	1	1	221	1	238	9.39e-102	299
ctg19_orf183_80629:81351	gb|RFU80107.1|	hypothetical protein TARUN_2113 [Trichoderma arundinaceum]	56.723	238	85	2	1	221	1	237	1.06e-99	293
ctg19_orf183_80629:81351	ref|XP_024771150.1|	hypothetical protein M431DRAFT_511536 [Trichoderma harzianum CBS 226.95]	59.072	237	79	2	1	220	1	236	6.71e-99	291
ctg19_orf183_80629:81351	ref|XP_013953588.1|	hypothetical protein TRIVIDRAFT_46295 [Trichoderma virens Gv29-8]	58.228	237	81	2	1	220	1	236	1.65e-97	288
ctg19_orf183_80629:81351	ref|XP_006969924.1|	predicted protein [Trichoderma reesei QM6a]	56.540	237	85	2	1	220	1	236	8.54e-97	286
# BLASTP 2.8.1+
# Query: ctg19_orf184_84702:85522 Reverse // Gene V
# Database: /home/gabriel/Downloads/fungal_db/fungal_prot_db.fasta
# Fields: query acc.ver, subject id, subject titles, % identity, alignment length, mismatches, gap opens, q. start, q. end, s. start, s. end, evalue, bit score
# 20 hits found
ctg19_orf184_84702:85522	ref|XP_006967947.1|	GPCR, PTH11-type [Trichoderma reesei QM6a]	100.000	226	0	0	1	226	1	226	3.14e-163	460
ctg19_orf184_84702:85522	ref|XP_024746066.1|	GPCR, PTH11-type [Trichoderma citrinoviride]	96.018	226	9	0	1	226	1	226	1.21e-158	449
ctg19_orf184_84702:85522	gb|PTB72589.1|	GPCR, PTH11-type [Trichoderma longibrachiatum ATCC 18648]	96.018	226	9	0	1	226	1	226	7.07e-158	447
ctg19_orf184_84702:85522	ref|XP_013955936.1|	hypothetical protein TRIVIDRAFT_70756 [Trichoderma virens Gv29-8]	70.183	218	65	0	9	226	45	262	2.09e-109	321
ctg19_orf184_84702:85522	ref|XP_024768787.1|	hypothetical protein M431DRAFT_126841 [Trichoderma harzianum CBS 226.95]	69.545	220	67	0	7	226	26	245	3.77e-109	324
ctg19_orf184_84702:85522	ref|XP_013945498.1|	hypothetical protein TRIATDRAFT_306964 [Trichoderma atroviride IMI 206040]	54.867	226	102	0	1	226	18	243	3.72e-84	260
ctg19_orf184_84702:85522	gb|RFU79629.1|	integral membrane [Trichoderma arundinaceum]	45.778	225	85	1	2	226	19	206	3.62e-63	205
ctg19_orf184_84702:85522	Acrchr1_2742_ACRE_086540T0	N/A	42.661	218	98	1	9	226	6	196	5.81e-55	178
ctg19_orf184_84702:85522	Pseve2_400322_estExt_.C_160371	N/A	36.607	224	140	2	2	224	13	235	1.37e-48	166
ctg19_orf184_84702:85522	Colny1_1008431_mrna_151	N/A	39.732	224	133	2	2	224	17	239	1.09e-46	164
ctg19_orf184_84702:85522	Colto1_4368_CT0861_11677T0	N/A	42.411	224	127	2	2	224	17	239	7.67e-46	161
ctg19_orf184_84702:85522	Colsa1_946962_mrna_9718	N/A	39.732	224	133	2	2	224	17	239	8.12e-46	164
ctg19_orf184_84702:85522	Colsi1_979729_mrna_7849	N/A	39.732	224	133	2	2	224	18	240	8.18e-46	162
ctg19_orf184_84702:85522	Colsi1_982885_mrna_11005	N/A	42.021	188	107	2	38	224	40	226	4.87e-44	156
ctg19_orf184_84702:85522	Colny1_1010469_mrna_2189	N/A	40.611	229	125	4	3	226	15	237	6.63e-44	156
ctg19_orf184_84702:85522	gb|TGO32447.1|	hypothetical protein BHYA_0316g00020 [Botrytis hyacinthi]	41.706	211	119	3	17	225	30	238	1.43e-43	155
ctg19_orf184_84702:85522	HypEC38_3_404243_pg.9_214	N/A	37.963	216	132	2	10	224	24	238	1.46e-43	155
ctg19_orf184_84702:85522	gb|TGO10548.1|	hypothetical protein BTUL_0132g00210 [Botrytis tulipae]	39.462	223	131	3	5	225	18	238	2.37e-43	154
ctg19_orf184_84702:85522	HypCO275_1_40213_gw1.46.14.1	N/A	39.604	202	120	2	24	224	1	201	2.45e-43	150
ctg19_orf184_84702:85522	Color1_14359_CORC01_10098T0	N/A	39.732	224	133	2	2	224	17	239	2.70e-43	155
# BLASTP 2.8.1+
# Query: ctg19_orf185_87105:89050 Forward // Gene W
# Database: /home/gabriel/Downloads/fungal_db/fungal_prot_db.fasta
# Fields: query acc.ver, subject id, subject titles, % identity, alignment length, mismatches, gap opens, q. start, q. end, s. start, s. end, evalue, bit score
# 21 hits found
ctg19_orf185_87105:89050	ref|XP_006967861.1|	GMC oxidoreductase [Trichoderma reesei QM6a]	97.581	496	0	1	1	496	1	484	0.0	983
ctg19_orf185_87105:89050	gb|PTB72588.1|	GMC oxidoreductase [Trichoderma longibrachiatum ATCC 18648]	93.750	496	19	1	1	496	1	484	0.0	922
ctg19_orf185_87105:89050	ref|XP_024746067.1|	GMC oxidoreductase [Trichoderma citrinoviride]	92.742	496	24	1	1	496	1	484	0.0	914
ctg19_orf185_87105:89050	ref|XP_013955933.1|	hypothetical protein TRIVIDRAFT_53086 [Trichoderma virens Gv29-8]	78.990	495	92	1	1	495	1	483	0.0	805
ctg19_orf185_87105:89050	ref|XP_024768786.1|	GMC oxidoreductase [Trichoderma harzianum CBS 226.95]	78.270	497	94	2	1	495	1	485	0.0	795
ctg19_orf185_87105:89050	gb|POR33127.1|	GMC oxidoreductase [Tolypocladium paradoxum]	61.245	498	175	4	2	495	5	488	0.0	613
ctg19_orf185_87105:89050	DalEC12_1_385550_estExt_pm.C_290025	N/A	57.545	497	195	4	1	495	9	491	0.0	575
ctg19_orf185_87105:89050	Acrchr1_2741_ACRE_086530T0	N/A	57.143	497	191	6	2	495	6	483	0.0	562
ctg19_orf185_87105:89050	DalEC12_1_75875_pm.17_27	N/A	55.040	496	204	5	3	495	11	490	0.0	533
ctg19_orf185_87105:89050	Colsi1_981270_mrna_9390	N/A	50.507	493	223	6	2	491	3	477	5.61e-167	487
ctg19_orf185_87105:89050	ref|XP_003043428.1|	hypothetical protein NECHADRAFT_87530 [[Nectria] haematococca mpVI 77-13-4]	50.402	498	225	7	1	495	1	479	2.31e-165	483
ctg19_orf185_87105:89050	Necha2_87530_pg.sca_29_chr12_4_0000166	N/A	50.402	498	225	7	1	495	1	479	2.39e-165	483
ctg19_orf185_87105:89050	gb|RFU80111.1|	glucose dehydrogenase [Trichoderma arundinaceum]	61.853	367	124	3	1	366	1	352	2.48e-157	459
ctg19_orf185_87105:89050	gb|RFU80111.1|	glucose dehydrogenase [Trichoderma arundinaceum]	56.604	53	23	0	444	496	353	405	6.87e-10	66.6
ctg19_orf185_87105:89050	Colny1_1010470_mrna_2190	N/A	46.964	494	238	8	2	490	3	477	4.53e-151	447
ctg19_orf185_87105:89050	Color1_14360_CORC01_10099T0	N/A	47.505	501	248	5	2	495	44	536	8.43e-149	442
ctg19_orf185_87105:89050	Colny1_1008432_mrna_152	N/A	46.707	501	247	5	2	495	6	493	3.51e-147	437
ctg19_orf185_87105:89050	Colsi1_979728_mrna_7848	N/A	46.707	501	247	5	2	495	6	493	6.44e-147	436
ctg19_orf185_87105:89050	Colsa1_946963_mrna_9719	N/A	46.365	509	245	5	2	495	6	501	3.79e-146	434
ctg19_orf185_87105:89050	Colto1_4367_CT0861_11679T0	N/A	48.406	502	238	5	2	495	6	494	4.09e-144	429
ctg19_orf185_87105:89050	Colny1_1020365_mrna_12085	N/A	46.215	502	244	8	2	494	5	489	1.83e-143	427
# BLAST processed 23 queries
