# Supplementary material for: Novel approach in whole genome mining and transcriptome analysis reveal conserved RiPPs in Trichoderma spp
Source: BMC Genomics. 2020 Mar 27;21:258. doi: 10.1186/s12864-020-6653-6 (PMC7099791; doi:10.1186/s12864-020-6653-6)
Supplement: Supplementary file 7 — Additional file 7. Blastp v2.9.0+ output for cluster 75 of T. citrinoviride, containing the predicted RiPP precursor. [file 12864_2020_6653_MOESM7_ESM.txt]

# BLASTP 2.8.1+
# Query: ctg16_orf184_1:2171 Reverse
# Database: /home/gabriel/funorder_proj/funorder_v01/fungal_db/fungal_prot_db.fasta
# Fields: query acc.ver, subject id, subject titles, % identity, alignment length, mismatches, gap opens, q. start, q. end, s. start, s. end, evalue, bit score
# 20 hits found
ctg16_orf184_1:2171	TrCi_XP_024746026.1	general substrate transporter [Trichoderma citrinoviride]	97.178	567	1	1	1	552	1	567	0.0	1121
ctg16_orf184_1:2171	TrRe_XP_006967934.1	predicted protein [Trichoderma reesei QM6a]	95.062	567	13	1	1	552	1	567	0.0	1103
ctg16_orf184_1:2171	TrLo_PTB72618.1	general substrate transporter [Trichoderma longibrachiatum ATCC 18648]	95.062	567	12	2	1	552	1	566	0.0	1095
ctg16_orf184_1:2171	TrAr_RFU76013.1	quinate permease [Trichoderma arundinaceum]	91.358	567	33	2	1	552	1	566	0.0	1062
ctg16_orf184_1:2171	TrHa_XP_024768344.1	hypothetical protein M431DRAFT_99293 [Trichoderma harzianum CBS 226.95]	90.459	566	39	1	1	551	1	566	0.0	1059
ctg16_orf184_1:2171	TrVi_XP_013951549.1	hypothetical protein TRIVIDRAFT_57275 [Trichoderma virens Gv29-8]	90.636	566	38	1	1	551	1	566	0.0	1058
ctg16_orf184_1:2171	TrAs_XP_024756763.1	hypothetical protein M441DRAFT_72398 [Trichoderma asperellum CBS 433.97]	88.536	567	49	2	1	552	1	566	0.0	1030
ctg16_orf184_1:2171	TrAt_XP_013945509.1	hypothetical protein TRIATDRAFT_44225 [Trichoderma atroviride IMI 206040]	87.102	566	58	1	1	551	1	566	0.0	1013
ctg16_orf184_1:2171	OpPi_Ophpic1_2003_rna2002	N/A	76.377	563	117	2	1	548	1	562	0.0	908
ctg16_orf184_1:2171	PhAl_Phaal1_726_UCRPA7_2144m.01	N/A	77.158	556	110	2	12	550	39	594	0.0	884
ctg16_orf184_1:2171	NeTe_Neute_a1_115907_.C_61843	N/A	76.654	544	112	1	11	539	12	555	0.0	884
ctg16_orf184_1:2171	CoAp_Conlig1_464464_CE464463_2361	N/A	75.571	569	120	2	1	550	1	569	0.0	880
ctg16_orf184_1:2171	NeCr_Neucr_1_10081_Neucr2.NCU06138T0	N/A	76.243	543	114	1	12	539	13	555	0.0	879
ctg16_orf184_1:2171	NeCr2_Neucr2_10081_NCU06138T0	N/A	76.243	543	114	1	12	539	13	555	0.0	878
ctg16_orf184_1:2171	PsVe_Pseve2_461061_pm.18_35	N/A	75.899	556	114	2	6	541	5	560	0.0	864
ctg16_orf184_1:2171	DiAm_Diaam1_7964_rna7972	N/A	75.275	546	119	2	9	538	4	549	0.0	862
ctg16_orf184_1:2171	MaPo_Magpo1_5530_MAPG_02967T0	N/A	74.000	550	128	1	1	535	1	550	0.0	857
ctg16_orf184_1:2171	DaEs_DalEC12_1_37844_gw1.7.415.1	N/A	75.318	551	121	1	1	536	1	551	0.0	857
ctg16_orf184_1:2171	Hysp_HypCO275_1_81518_e_gw1.141.30.1	N/A	76.225	551	116	1	1	536	1	551	0.0	854
ctg16_orf184_1:2171	HyEC_HypEC38_3_416072_pm.C_280015	N/A	76.000	550	117	1	1	535	1	550	0.0	847
# BLASTP 2.8.1+
# Query: ctg16_orf185_6809:7888 Reverse
# Database: /home/gabriel/funorder_proj/funorder_v01/fungal_db/fungal_prot_db.fasta
# 0 hits found
# BLASTP 2.8.1+
# Query: ctg16_orf186_9572:11397 Forward
# Database: /home/gabriel/funorder_proj/funorder_v01/fungal_db/fungal_prot_db.fasta
# Fields: query acc.ver, subject id, subject titles, % identity, alignment length, mismatches, gap opens, q. start, q. end, s. start, s. end, evalue, bit score
# 20 hits found
ctg16_orf186_9572:11397	TrCi_XP_024746029.1	aldehyde dehydrogenase [Trichoderma citrinoviride]	98.121	479	9	0	1	479	1	479	0.0	962
ctg16_orf186_9572:11397	TrVi_XP_013951552.1	hypothetical protein TRIVIDRAFT_42540 [Trichoderma virens Gv29-8]	79.834	481	94	2	1	479	1	480	0.0	783
ctg16_orf186_9572:11397	TrHa_XP_024768347.1	hypothetical protein M431DRAFT_99445 [Trichoderma harzianum CBS 226.95]	79.123	479	95	1	1	479	1	474	0.0	776
ctg16_orf186_9572:11397	ToPa_POR35378.1	Uncharacterized protein TPAR_04436 [Tolypocladium paradoxum]	65.966	476	162	0	4	479	4	479	0.0	662
ctg16_orf186_9572:11397	FuGr_XP_011323085.1	hypothetical protein FGSG_11542 [Fusarium graminearum PH-1]	56.871	473	203	1	4	476	9	480	0.0	582
ctg16_orf186_9572:11397	CoOr_Color1_2475_CORC01_11949T0	N/A	58.209	469	195	1	4	472	9	476	0.0	577
ctg16_orf186_9572:11397	CoNy_Colny1_1018254_mrna_9974	N/A	57.717	473	199	1	4	476	9	480	0.0	577
ctg16_orf186_9572:11397	CoSi_Colsi1_980926_mrna_9046	N/A	57.717	473	199	1	4	476	9	480	0.0	576
ctg16_orf186_9572:11397	FuPs_XP_009259557.1	hypothetical protein FPSE_08164 [Fusarium pseudograminearum CS3096]	56.503	469	203	1	4	472	9	476	0.0	575
ctg16_orf186_9572:11397	CoSa_Colsa1_941229_mrna_3985	N/A	57.294	473	201	1	4	476	9	480	0.0	573
ctg16_orf186_9572:11397	VaDa_Verda1_9214_VDAG_03970T0	N/A	60.549	474	181	2	4	477	2	469	0.0	570
ctg16_orf186_9572:11397	NeHa_Necha2_54099_e_gw1.15.552.1	N/A	56.476	471	204	1	2	472	7	476	0.0	565
ctg16_orf186_9572:11397	NeHe_XP_003047352.1	hypothetical protein NECHADRAFT_54099 [[Nectria] haematococca mpVI 77-13-4]	56.476	471	204	1	2	472	7	476	0.0	565
ctg16_orf186_9572:11397	NeHa_Necha2_58675_.C_262_2_00145	N/A	54.316	475	215	2	3	476	10	483	0.0	554
ctg16_orf186_9572:11397	NeHe_XP_003043944.1	hypothetical protein NECHADRAFT_58675 [[Nectria] haematococca mpVI 77-13-4]	54.316	475	215	2	3	476	10	483	0.0	554
ctg16_orf186_9572:11397	DiSe_Dipse1_8234_rna8233	N/A	54.757	473	211	1	4	476	6	475	0.0	546
ctg16_orf186_9572:11397	CaSe_Capse1_361124_PV04_03534T0	N/A	54.661	472	211	1	6	477	11	479	0.0	546
ctg16_orf186_9572:11397	OiMa_Oidma1_110605_e_gw1.1.1871.1	N/A	53.747	467	214	1	6	472	20	484	0.0	545
ctg16_orf186_9572:11397	FuPr_CZR46566.1	related to aldehyde dehydrogenase (NAD+), mitochondrial [Fusarium proliferatum ET1]	53.151	476	221	2	2	477	11	484	0.0	543
ctg16_orf186_9572:11397	FuFu_XP_023434528.1	related to aldehyde dehydrogenase (NAD+), mitochondrial [Fusarium fujikuroi IMI 58289]	52.941	476	222	2	2	477	11	484	0.0	543
# BLASTP 2.8.1+
# Query: ctg16_orf187_11931:14709 Reverse
# Database: /home/gabriel/funorder_proj/funorder_v01/fungal_db/fungal_prot_db.fasta
# Fields: query acc.ver, subject id, subject titles, % identity, alignment length, mismatches, gap opens, q. start, q. end, s. start, s. end, evalue, bit score
# 21 hits found
ctg16_orf187_11931:14709	TrCi_XP_024746030.1	glycosyltransferase family 1 protein [Trichoderma citrinoviride]	91.098	820	15	4	1	762	1	820	0.0	1499
ctg16_orf187_11931:14709	TrLo_PTB72616.1	glycosyltransferase family 1 protein [Trichoderma longibrachiatum ATCC 18648]	86.707	820	51	4	1	762	1	820	0.0	1406
ctg16_orf187_11931:14709	TrRe_XP_006967936.1	glycosyltransferase family 1 [Trichoderma reesei QM6a]	86.707	820	49	5	1	762	1	818	0.0	1405
ctg16_orf187_11931:14709	TrAr_RFU76010.1	glycosyltransferase family 28 domain-containing [Trichoderma arundinaceum]	81.851	821	91	4	1	763	1	821	0.0	1327
ctg16_orf187_11931:14709	TrVi_XP_013951553.1	glycosyltransferase family 1 protein [Trichoderma virens Gv29-8]	81.121	821	94	5	1	762	1	819	0.0	1323
ctg16_orf187_11931:14709	TrHa_XP_024768349.1	glycosyltransferase family 1 protein [Trichoderma harzianum CBS 226.95]	79.805	822	104	7	1	762	1	820	0.0	1308
ctg16_orf187_11931:14709	TrAs_XP_024756761.1	glycosyltransferase family 1 protein [Trichoderma asperellum CBS 433.97]	74.849	827	141	7	1	762	1	825	0.0	1207
ctg16_orf187_11931:14709	TrAt_XP_013946024.1	glycosyltransferase family 1 protein [Trichoderma atroviride IMI 206040]	74.427	829	142	9	1	762	1	826	0.0	1201
ctg16_orf187_11931:14709	NeHa_Necha2_99796_pg.C_543_4_00003	N/A	57.074	834	280	7	1	764	1	826	0.0	893
ctg16_orf187_11931:14709	NeHe_XP_003041021.1	hypothetical protein NECHADRAFT_99796 [[Nectria] haematococca mpVI 77-13-4]	57.074	834	280	7	1	764	1	826	0.0	893
ctg16_orf187_11931:14709	FuOx_XP_018244541.1	hypothetical protein FOXG_07189 [Fusarium oxysporum f. sp. lycopersici 4287]	57.283	817	292	10	1	763	1	814	0.0	884
ctg16_orf187_11931:14709	FuOx_XP_018245857.1	hypothetical protein FOXG_08871 [Fusarium oxysporum f. sp. lycopersici 4287]	56.024	830	294	9	1	763	1	826	0.0	881
ctg16_orf187_11931:14709	CoTo_Colto1_22_CT0861_00125T0	N/A	54.396	853	296	8	1	763	1	850	0.0	880
ctg16_orf187_11931:14709	FuFu_XP_023431780.1	related to sterol glucosyltransferase [Fusarium fujikuroi IMI 58289]	56.023	855	292	9	1	780	1	846	0.0	853
ctg16_orf187_11931:14709	FuPs_XP_009257013.1	hypothetical protein FPSE_05620 [Fusarium pseudograminearum CS3096]	56.158	812	282	12	1	743	1	807	0.0	852
ctg16_orf187_11931:14709	FuVe_XP_018746148.1	hypothetical protein FVEG_02568 [Fusarium verticillioides 7600]	55.995	859	292	10	1	780	1	852	0.0	852
ctg16_orf187_11931:14709	FuPr_CZR41782.1	related to sterol glucosyltransferase [Fusarium proliferatum ET1]	55.879	859	293	10	1	780	1	852	0.0	852
ctg16_orf187_11931:14709	FuGr_XP_011323042.1	hypothetical protein FGSG_11588 [Fusarium graminearum PH-1]	54.412	816	271	13	1	743	1	788	0.0	812
ctg16_orf187_11931:14709	CoOr_Color1_7408_CORC01_00516T0	N/A	60.624	673	220	8	1	629	1	672	0.0	781
ctg16_orf187_11931:14709	CoOr_Color1_7408_CORC01_00516T0	N/A	62.385	109	41	0	655	763	757	865	2.63e-34	146
ctg16_orf187_11931:14709	CoVi_Cocvi1_92287_e_gw1.20.258.1	N/A	52.345	789	319	9	26	767	22	800	0.0	780
# BLASTP 2.8.1+
# Query: ctg16_orf188_15791:17349 Reverse
# Database: /home/gabriel/funorder_proj/funorder_v01/fungal_db/fungal_prot_db.fasta
# Fields: query acc.ver, subject id, subject titles, % identity, alignment length, mismatches, gap opens, q. start, q. end, s. start, s. end, evalue, bit score
# 20 hits found
ctg16_orf188_15791:17349	TrLo_PTB72615.1	MFS general substrate transporter [Trichoderma longibrachiatum ATCC 18648]	94.845	485	24	1	1	484	1	485	0.0	905
ctg16_orf188_15791:17349	TrAs_XP_024756760.1	hypothetical protein M441DRAFT_39916 [Trichoderma asperellum CBS 433.97]	83.299	491	75	2	1	484	1	491	0.0	845
ctg16_orf188_15791:17349	TrAr_RFU76009.1	hypothetical protein TARUN_6219 [Trichoderma arundinaceum]	83.778	487	76	2	1	484	1	487	0.0	841
ctg16_orf188_15791:17349	TrRe_XP_006967937.1	predicted protein [Trichoderma reesei QM6a]	94.966	437	22	0	48	484	25	461	0.0	837
ctg16_orf188_15791:17349	TrVi_XP_013951554.1	hypothetical protein TRIVIDRAFT_66296 [Trichoderma virens Gv29-8]	82.645	484	52	1	1	484	1	452	0.0	808
ctg16_orf188_15791:17349	TrHa_XP_024768350.1	hypothetical protein M431DRAFT_127647 [Trichoderma harzianum CBS 226.95]	90.069	433	43	0	52	484	4	436	0.0	805
ctg16_orf188_15791:17349	TrAt_XP_013945973.1	hypothetical protein TRIATDRAFT_154204 [Trichoderma atroviride IMI 206040]	86.343	432	59	0	53	484	11	442	0.0	778
ctg16_orf188_15791:17349	TrCi_XP_024746031.1	MFS general substrate transporter [Trichoderma citrinoviride]	100.000	378	0	0	107	484	1	378	0.0	758
ctg16_orf188_15791:17349	XyHe_Xylhe1_251636_15_198_9561v1rpkm3.56	N/A	65.801	462	155	1	22	483	24	482	0.0	636
ctg16_orf188_15791:17349	AsPh_RDK42241.1	MFS general substrate transporter [Aspergillus phoenicis ATCC 13157]	62.605	476	174	1	8	483	1	472	0.0	631
ctg16_orf188_15791:17349	AsNi_XP_001390756.1	monocarboxylate transporter [Aspergillus niger CBS 513.88]	62.815	476	173	1	8	483	1	472	0.0	630
ctg16_orf188_15791:17349	AsIb_XP_025573607.1	MFS monocarboxylate transporter [Aspergillus ibericus CBS 121593]	64.758	454	152	1	30	483	10	455	0.0	617
ctg16_orf188_15791:17349	NeHa_Necha2_96655_pm.sca_8210_2_0000097	N/A	62.447	474	164	4	21	484	11	480	0.0	616
ctg16_orf188_15791:17349	NeHe_XP_003039792.1	hypothetical protein NECHADRAFT_96655 [[Nectria] haematococca mpVI 77-13-4]	62.447	474	164	4	21	484	11	480	0.0	616
ctg16_orf188_15791:17349	AsHo_XP_025554972.1	MFS general substrate transporter [Aspergillus homomorphus CBS 101889]	67.133	429	140	1	55	483	1	428	0.0	608
ctg16_orf188_15791:17349	AsJo_XP_025523101.1	MFS general substrate transporter [Aspergillus japonicus CBS 114.51]	64.286	462	154	5	32	483	23	483	0.0	604
ctg16_orf188_15791:17349	AsFi_RAK76903.1	MFS general substrate transporter [Aspergillus fijiensis CBS 313.89]	65.548	447	147	4	40	483	41	483	0.0	598
ctg16_orf188_15791:17349	HyEC_HypEC38_3_412643_pm.C_40127	N/A	60.373	482	173	5	20	484	7	487	0.0	592
ctg16_orf188_15791:17349	Hysp_HypCO275_1_139643_CE51032_599	N/A	64.608	421	148	1	64	484	1	420	0.0	578
ctg16_orf188_15791:17349	PhAl_Phaal1_6991_UCRPA7_7536m.01	N/A	66.000	400	136	0	85	484	1	400	0.0	548
# BLASTP 2.8.1+
# Query: ctg16_orf189_18936:21536 Forward
# Database: /home/gabriel/funorder_proj/funorder_v01/fungal_db/fungal_prot_db.fasta
# Fields: query acc.ver, subject id, subject titles, % identity, alignment length, mismatches, gap opens, q. start, q. end, s. start, s. end, evalue, bit score
# 20 hits found
ctg16_orf189_18936:21536	TrCi_XP_024746033.1	carbon-nitrogen hydrolase [Trichoderma citrinoviride]	99.606	254	1	0	160	413	15	268	0.0	525
ctg16_orf189_18936:21536	TrHa_XP_024768361.1	hypothetical protein M431DRAFT_155037 [Trichoderma harzianum CBS 226.95]	79.921	254	50	1	160	413	15	267	6.02e-153	439
ctg16_orf189_18936:21536	TrVi_XP_013951562.1	hypothetical protein TRIVIDRAFT_41593 [Trichoderma virens Gv29-8]	78.740	254	54	0	160	413	15	268	6.99e-151	434
ctg16_orf189_18936:21536	TrAr_RFU76008.1	hypothetical protein TARUN_6218 [Trichoderma arundinaceum]	80.645	248	48	0	166	413	16	263	4.43e-148	427
ctg16_orf189_18936:21536	TrRe_XP_006967849.1	predicted protein [Trichoderma reesei QM6a]	76.772	254	43	1	160	413	15	252	9.74e-142	410
ctg16_orf189_18936:21536	CoAp_Conlig1_691089_MIX3179_4304_91	N/A	52.747	273	108	7	151	412	4	266	5.81e-88	274
ctg16_orf189_18936:21536	DaEs_DalEC12_1_322671_45_15_4888v1rpkm19.08	N/A	50.575	261	88	5	160	408	15	246	1.46e-81	257
ctg16_orf189_18936:21536	FuPr_CZR46622.1	related to NIT3 Nitrilase [Fusarium proliferatum ET1]	50.000	266	112	5	151	411	4	253	1.47e-81	257
ctg16_orf189_18936:21536	FuFu_XP_023434619.1	related to NIT3 Nitrilase [Fusarium fujikuroi IMI 58289]	50.000	266	112	5	151	411	4	253	4.94e-81	256
ctg16_orf189_18936:21536	FuOx_XP_018238524.1	hypothetical protein FOXG_04039 [Fusarium oxysporum f. sp. lycopersici 4287]	49.624	266	113	5	151	411	27	276	9.89e-81	256
ctg16_orf189_18936:21536	TrCi_XP_024746032.1	hypothetical protein BBK36DRAFT_1128532 [Trichoderma citrinoviride]	71.958	189	23	4	1	160	1	188	4.21e-80	251
ctg16_orf189_18936:21536	Hysp_HypCO275_1_401233_213_4_9287v1rpkm2.56	N/A	49.042	261	92	5	160	408	15	246	7.47e-80	253
ctg16_orf189_18936:21536	PsVe_Pseve2_459292_pm.10_153	N/A	49.808	261	94	4	160	408	15	250	7.65e-80	253
ctg16_orf189_18936:21536	FuGr_XP_011327662.1	hypothetical protein FGSG_07837 [Fusarium graminearum PH-1]	50.376	266	111	5	151	411	4	253	8.00e-80	253
ctg16_orf189_18936:21536	EuLa_XP_007794549.1	putative carbon-nitrogen family protein [Eutypa lata UCREL1]	50.187	267	91	6	160	414	15	251	9.94e-80	253
ctg16_orf189_18936:21536	FuPs_XP_009261277.1	hypothetical protein FPSE_09885 [Fusarium pseudograminearum CS3096]	50.000	266	112	5	151	411	4	253	1.21e-79	252
ctg16_orf189_18936:21536	FuVe_XP_018762422.1	hypothetical protein FVEG_13985 [Fusarium verticillioides 7600]	48.872	266	115	5	151	411	4	253	1.48e-79	252
ctg16_orf189_18936:21536	HyEC_HypEC38_3_382245_14_40_5109v1rpkm17.18	N/A	49.042	261	92	5	160	408	15	246	4.60e-79	251
ctg16_orf189_18936:21536	NeHe_XP_003043641.1	hypothetical protein NECHADRAFT_88256 [[Nectria] haematococca mpVI 77-13-4]	48.638	257	115	3	160	415	15	255	5.47e-79	251
ctg16_orf189_18936:21536	NeHa_Necha2_88256_pg.sca_2813_5_0000158	N/A	48.638	257	115	3	160	415	15	255	5.65e-79	251
# BLASTP 2.8.1+
# Query: ctg16_orf190_21996:23473 Reverse
# Database: /home/gabriel/funorder_proj/funorder_v01/fungal_db/fungal_prot_db.fasta
# Fields: query acc.ver, subject id, subject titles, % identity, alignment length, mismatches, gap opens, q. start, q. end, s. start, s. end, evalue, bit score
# 20 hits found
ctg16_orf190_21996:23473	TrCi_XP_024746034.1	hypothetical protein BBK36DRAFT_1097415, partial [Trichoderma citrinoviride]	83.795	469	0	2	1	393	1	469	0.0	784
ctg16_orf190_21996:23473	TrRe_XP_006967938.1	predicted protein, partial [Trichoderma reesei QM6a]	70.000	430	79	1	14	393	74	503	0.0	614
ctg16_orf190_21996:23473	TrVi_XP_013951561.1	hypothetical protein TRIVIDRAFT_161805 [Trichoderma virens Gv29-8]	76.338	355	84	0	39	393	115	469	0.0	575
ctg16_orf190_21996:23473	TrHa_XP_024768360.1	hypothetical protein M431DRAFT_513478 [Trichoderma harzianum CBS 226.95]	74.510	357	89	1	39	393	113	469	0.0	565
ctg16_orf190_21996:23473	TrAr_RFU76007.1	het-domain-containing [Trichoderma arundinaceum]	60.515	466	112	2	1	394	1	466	0.0	563
ctg16_orf190_21996:23473	DiSe_Dipse1_3261_rna3260	N/A	24.397	373	230	8	44	384	91	443	5.63e-26	115
ctg16_orf190_21996:23473	MeGu_KID92971.1	Heterokaryon incompatibility protein 6 [Metarhizium guizhouense ARSEF 977]	27.222	360	222	13	41	390	89	418	5.81e-26	115
ctg16_orf190_21996:23473	MeBi_Melbi2_655233_pm.C_1260168	N/A	26.247	381	197	13	38	389	105	430	1.72e-25	113
ctg16_orf190_21996:23473	PhAl_Phaal1_7766_UCRPA7_8309m.01	N/A	28.481	316	187	11	26	334	71	354	2.78e-25	112
ctg16_orf190_21996:23473	BoDO_Botdo1_1_298227_3982_65453_cov_63..g9070.t1	N/A	26.525	377	216	12	43	385	643	992	6.99e-25	112
ctg16_orf190_21996:23473	BoEl_TGO74446.1	hypothetical protein BELL_0282g00080 [Botrytis elliptica]	30.588	255	151	9	44	289	89	326	3.86e-24	107
ctg16_orf190_21996:23473	MeVa_Melva1_628500.C_2_t20466	N/A	28.333	300	181	9	39	334	77	346	8.13e-24	108
ctg16_orf190_21996:23473	FuOx_XP_018251614.1	hypothetical protein FOXG_13039 [Fusarium oxysporum f. sp. lycopersici 4287]	27.667	300	176	8	39	334	154	416	1.21e-23	108
ctg16_orf190_21996:23473	MeAn_KID67539.1	Heterokaryon incompatibility protein 6, partial [Metarhizium anisopliae ARSEF 549]	26.648	364	223	13	41	390	88	421	1.33e-23	108
ctg16_orf190_21996:23473	MeVa_Melva1_510144_6_662_1639v1rpkm88.54	N/A	26.099	364	217	13	40	387	94	421	1.38e-23	108
ctg16_orf190_21996:23473	MeVa_Melva1_406072_gw1.13.1031.1	N/A	32.400	250	147	7	43	291	84	312	1.59e-23	105
ctg16_orf190_21996:23473	MeVa_Melva1_631286.C_6_t10256	N/A	28.788	264	156	8	26	280	267	507	1.60e-23	108
ctg16_orf190_21996:23473	BoPa_TGO18457.1	hypothetical protein BPAE_0382g00020 [Botrytis paeoniae]	26.087	345	173	10	20	333	158	451	1.70e-23	107
ctg16_orf190_21996:23473	CaSp_Cadsp1_461118_.C_490002	N/A	29.448	326	170	14	49	364	105	380	1.80e-23	107
ctg16_orf190_21996:23473	CoCa_Corca1_505797_e_gw1.20.390.1	N/A	29.179	329	196	12	24	342	64	365	3.02e-23	106
# BLASTP 2.8.1+
# Query: ctg16_orf191_27606:30209 Forward
# Database: /home/gabriel/funorder_proj/funorder_v01/fungal_db/fungal_prot_db.fasta
# Fields: query acc.ver, subject id, subject titles, % identity, alignment length, mismatches, gap opens, q. start, q. end, s. start, s. end, evalue, bit score
# 20 hits found
ctg16_orf191_27606:30209	TrCi_XP_024746035.1	sulfatase [Trichoderma citrinoviride]	100.000	867	0	0	1	867	1	867	0.0	1791
ctg16_orf191_27606:30209	TrRe_XP_006967850.1	sulfatase [Trichoderma reesei QM6a]	95.156	867	42	0	1	867	1	867	0.0	1709
ctg16_orf191_27606:30209	TrLo_PTB72613.1	sulfatase [Trichoderma longibrachiatum ATCC 18648]	94.937	869	42	1	1	867	90	958	0.0	1627
ctg16_orf191_27606:30209	TrHa_XP_024768356.1	hypothetical protein M431DRAFT_487404 [Trichoderma harzianum CBS 226.95]	86.536	869	110	4	1	867	202	1065	0.0	1568
ctg16_orf191_27606:30209	TrVi_XP_013951560.1	hypothetical protein TRIVIDRAFT_41947 [Trichoderma virens Gv29-8]	88.548	847	93	3	21	867	1	843	0.0	1556
ctg16_orf191_27606:30209	TrAr_RFU76006.1	sulfatase domain [Trichoderma arundinaceum]	86.851	867	111	2	1	867	1	864	0.0	1553
ctg16_orf191_27606:30209	TrAt_XP_013945975.1	hypothetical protein TRIATDRAFT_291111 [Trichoderma atroviride IMI 206040]	78.515	889	146	3	21	866	1	887	0.0	1433
ctg16_orf191_27606:30209	ToOp_KND88291.1	hypothetical protein TOPH_07091 [Tolypocladium ophioglossoides CBS 100239]	58.617	882	333	9	7	866	5	876	0.0	1061
ctg16_orf191_27606:30209	ToPa_POR33133.1	Uncharacterized protein TPAR_06661 [Tolypocladium paradoxum]	57.877	876	337	10	14	867	12	877	0.0	1032
ctg16_orf191_27606:30209	MeRo_XP_007817352.1	sulfatase [Metarhizium robertsii ARSEF 23]	55.657	875	365	9	12	865	11	883	0.0	978
ctg16_orf191_27606:30209	MeBr_XP_014549823.1	sulfatase domain protein, partial [Metarhizium brunneum ARSEF 3297]	55.378	874	369	8	12	865	11	883	0.0	978
ctg16_orf191_27606:30209	MeAn_KID61848.1	sulfatase domain protein, partial [Metarhizium anisopliae ARSEF 549]	55.543	875	366	9	12	865	11	883	0.0	977
ctg16_orf191_27606:30209	MeMa_XP_014579989.1	sulfatase domain protein, partial [Metarhizium majus ARSEF 297]	55.290	879	370	9	8	865	7	883	0.0	975
ctg16_orf191_27606:30209	MeGu_KID90800.1	sulfatase domain protein [Metarhizium guizhouense ARSEF 977]	55.290	879	370	9	8	865	7	883	0.0	974
ctg16_orf191_27606:30209	MeAc_XP_007813079.1	sulfatase domain protein [Metarhizium acridum CQMa 102]	55.416	877	369	10	8	865	7	880	0.0	969
ctg16_orf191_27606:30209	ToOp_KND91907.1	Lipoteichoic acid synthase-like YvgJ [Tolypocladium ophioglossoides CBS 100239]	55.906	855	361	8	23	864	37	888	0.0	966
ctg16_orf191_27606:30209	CoTo_Colto1_8880_CT0861_04258T0	N/A	55.923	878	339	13	27	866	21	888	0.0	966
ctg16_orf191_27606:30209	MeRi_OAA37434.1	sulfatase domain protein [Metarhizium rileyi RCEF 4871]	54.784	878	368	10	8	866	7	874	0.0	963
ctg16_orf191_27606:30209	MeAl_KHN97941.1	sulfatase domain protein [Metarhizium album ARSEF 1941]	55.402	870	363	9	19	865	18	885	0.0	951
ctg16_orf191_27606:30209	ToPa_POR31885.1	Lipoteichoic acid synthase-like YvgJ [Tolypocladium paradoxum]	55.657	875	364	8	4	864	17	881	0.0	934
# BLASTP 2.8.1+
# Query: ctg16_orf192_31033:31425 Forward
# Database: /home/gabriel/funorder_proj/funorder_v01/fungal_db/fungal_prot_db.fasta
# Fields: query acc.ver, subject id, subject titles, % identity, alignment length, mismatches, gap opens, q. start, q. end, s. start, s. end, evalue, bit score
# 20 hits found
ctg16_orf192_31033:31425	TrCi_XP_024746036.1	hypothetical protein BBK36DRAFT_1162964 [Trichoderma citrinoviride]	100.000	109	0	0	1	109	1	109	7.43e-77	226
ctg16_orf192_31033:31425	TrLo_PTB72612.1	hypothetical protein M440DRAFT_1433427 [Trichoderma longibrachiatum ATCC 18648]	98.165	109	2	0	1	109	1	109	9.60e-76	223
ctg16_orf192_31033:31425	TrRe_XP_006967851.1	predicted protein [Trichoderma reesei QM6a]	97.248	109	3	0	1	109	1	109	2.19e-75	222
ctg16_orf192_31033:31425	TrHa_XP_024768353.1	hypothetical protein M431DRAFT_99235 [Trichoderma harzianum CBS 226.95]	92.661	109	8	0	1	109	1	109	6.38e-73	216
ctg16_orf192_31033:31425	TrVi_XP_013951557.1	hypothetical protein TRIVIDRAFT_88538 [Trichoderma virens Gv29-8]	92.661	109	8	0	1	109	1	109	1.19e-72	215
ctg16_orf192_31033:31425	TrAs_XP_024756757.1	hypothetical protein M441DRAFT_149330 [Trichoderma asperellum CBS 433.97]	83.486	109	18	0	1	109	1	109	6.02e-66	198
ctg16_orf192_31033:31425	EuLa_XP_007789949.1	putative structural toxin protein [Eutypa lata UCREL1]	70.000	110	32	1	1	109	1	110	3.88e-50	158
ctg16_orf192_31033:31425	TrRu_Triru1_8600_TERG_07256T0	N/A	67.593	108	34	1	3	109	5	112	1.05e-48	155
ctg16_orf192_31033:31425	AsOr_EIT79183.1	structural toxin protein RtxA [Aspergillus oryzae 3.042]	63.636	110	39	1	1	109	1	110	1.12e-48	155
ctg16_orf192_31033:31425	FuFu_XP_023432591.1	uncharacterized protein FFUJ_06491 [Fusarium fujikuroi IMI 58289]	66.972	109	35	1	2	109	4	112	2.87e-48	154
ctg16_orf192_31033:31425	MeBi_Melbi2_619348_162_32_6186v1rpkm19.29	N/A	67.593	108	34	1	3	109	5	112	4.70e-48	153
ctg16_orf192_31033:31425	FuVe_XP_018744685.1	hypothetical protein FVEG_01696 [Fusarium verticillioides 7600]	67.593	108	34	1	3	109	5	112	5.55e-48	153
ctg16_orf192_31033:31425	DaEs_DalEC12_1_320811_27_76_10920v2rpkm0.93	N/A	66.087	115	31	2	1	109	1	113	8.11e-48	152
ctg16_orf192_31033:31425	MeVa_Melva1_452911_.C_4_t40012	N/A	62.609	115	37	1	1	109	1	115	1.35e-47	152
ctg16_orf192_31033:31425	CoAp_Conlig1_645398_pg.6_1004	N/A	65.138	109	37	1	2	109	5	113	1.47e-47	152
ctg16_orf192_31033:31425	MeRi_OAA50392.1	structural toxin protein RtxA [Metarhizium rileyi RCEF 4871]	67.925	106	33	1	5	109	9	114	2.37e-47	151
ctg16_orf192_31033:31425	PsVe_Pseve2_353922_e_gw1.18.106.1	N/A	63.810	105	38	0	5	109	10	114	1.19e-46	150
ctg16_orf192_31033:31425	PhSc_Phisc1_685458_13_301_12497v1rpkm1.75	N/A	66.071	112	35	2	1	109	1	112	1.23e-46	149
ctg16_orf192_31033:31425	AlGa_RYO47428.1	hypothetical protein AG0111_g3488 [Alternaria gaisen]	66.038	106	35	1	5	109	8	113	2.18e-46	149
ctg16_orf192_31033:31425	FuPr_CZR42667.1	uncharacterized protein FPRO_09970 [Fusarium proliferatum ET1]	65.741	108	36	1	3	109	5	112	2.31e-46	149
# BLASTP 2.8.1+
# Query: ctg16_orf193_31630:35394 Reverse
# Database: /home/gabriel/funorder_proj/funorder_v01/fungal_db/fungal_prot_db.fasta
# Fields: query acc.ver, subject id, subject titles, % identity, alignment length, mismatches, gap opens, q. start, q. end, s. start, s. end, evalue, bit score
# 21 hits found
ctg16_orf193_31630:35394	TrCi_XP_024746038.1	amino acid transporter [Trichoderma citrinoviride]	91.879	431	9	2	1	413	1	423	0.0	711
ctg16_orf193_31630:35394	TrLo_PTB72610.1	amino acid transporter [Trichoderma longibrachiatum ATCC 18648]	89.791	431	18	2	1	413	1	423	0.0	696
ctg16_orf193_31630:35394	TrVi_XP_013951555.1	hypothetical protein TRIVIDRAFT_183616 [Trichoderma virens Gv29-8]	85.349	430	37	2	1	412	1	422	0.0	687
ctg16_orf193_31630:35394	TrAs_XP_024756755.1	hypothetical protein M441DRAFT_200851 [Trichoderma asperellum CBS 433.97]	83.063	431	47	2	1	413	1	423	0.0	685
ctg16_orf193_31630:35394	TrAt_XP_013945977.1	hypothetical protein TRIATDRAFT_217038 [Trichoderma atroviride IMI 206040]	82.831	431	48	2	1	413	1	423	0.0	681
ctg16_orf193_31630:35394	TrAr_RFU76005.1	high affinity methionine permease [Trichoderma arundinaceum]	82.367	431	47	2	1	413	30	449	0.0	677
ctg16_orf193_31630:35394	TrAr_RFU76005.1	high affinity methionine permease [Trichoderma arundinaceum]	55.396	139	53	2	481	612	714	850	6.44e-36	150
ctg16_orf193_31630:35394	TrHa_XP_024768351.1	hypothetical protein M431DRAFT_535369 [Trichoderma harzianum CBS 226.95]	84.687	431	40	2	1	413	1	423	0.0	671
ctg16_orf193_31630:35394	TrRe_XP_006967939.1	predicted protein [Trichoderma reesei QM6a]	93.175	337	5	1	95	413	1	337	0.0	615
ctg16_orf193_31630:35394	MeAl_KHN99056.1	high affinity methionine permease [Metarhizium album ARSEF 1941]	73.210	433	86	4	3	413	2	426	0.0	590
ctg16_orf193_31630:35394	PaVa_Paevar_1_203369_.C_720146	N/A	69.231	429	100	3	2	412	15	429	0.0	577
ctg16_orf193_31630:35394	ToOp_KND89114.1	High-affinity methionine permease [Tolypocladium ophioglossoides CBS 100239]	76.224	429	76	2	3	413	2	422	0.0	573
ctg16_orf193_31630:35394	PaVa_Paevar_1_294677_pg.C_720059	N/A	68.750	432	100	4	2	412	15	432	0.0	572
ctg16_orf193_31630:35394	PaVa_Paevar_1_169397_gw1.72.350.1	N/A	72.682	399	83	2	32	412	1	391	0.0	569
ctg16_orf193_31630:35394	PaVa_Paevar_1_167518_gw1.72.269.1	N/A	72.682	399	83	2	32	412	1	391	0.0	569
ctg16_orf193_31630:35394	PaVa_Paevar_1_165373_gw1.72.197.1	N/A	72.682	399	83	2	32	412	4	394	0.0	569
ctg16_orf193_31630:35394	BoDO_Botdo1_1_296338_2776_151942_cov_63.g7341.t1	N/A	65.459	414	117	2	17	412	28	433	2.81e-180	526
ctg16_orf193_31630:35394	CoAp_Conlig1_657733_pm.14_101	N/A	67.677	396	102	2	35	412	22	409	1.65e-177	518
ctg16_orf193_31630:35394	OpPi_Ophpic1_1958_rna1957	N/A	64.218	422	120	3	9	412	50	458	1.02e-174	513
ctg16_orf193_31630:35394	PhSc_Phisc1_582658_e_gw1.9.931.1	N/A	62.238	429	133	4	5	412	13	433	2.41e-173	509
ctg16_orf193_31630:35394	ClGr_Clagr3_8001_CLAGR_007569-RA	N/A	61.033	426	132	4	13	412	13	430	1.14e-172	507
# BLASTP 2.8.1+
# Query: ctg16_orf194_37188:37530 Forward
# Database: /home/gabriel/funorder_proj/funorder_v01/fungal_db/fungal_prot_db.fasta
# 0 hits found
# BLASTP 2.8.1+
# Query: ctg16_orf195_37531:39190 Reverse
# Database: /home/gabriel/funorder_proj/funorder_v01/fungal_db/fungal_prot_db.fasta
# Fields: query acc.ver, subject id, subject titles, % identity, alignment length, mismatches, gap opens, q. start, q. end, s. start, s. end, evalue, bit score
# 20 hits found
ctg16_orf195_37531:39190	TrCi_XP_024746039.1	hypothetical protein BBK36DRAFT_23485 [Trichoderma citrinoviride]	74.312	327	8	4	45	326	1	296	5.05e-157	447
ctg16_orf195_37531:39190	TrHa_XP_024768363.1	hypothetical protein M431DRAFT_99303 [Trichoderma harzianum CBS 226.95]	59.864	294	46	3	74	326	15	277	5.10e-113	335
ctg16_orf195_37531:39190	TrVi_XP_013951564.1	hypothetical protein TRIVIDRAFT_42624 [Trichoderma virens Gv29-8]	53.231	325	78	6	47	328	15	308	2.65e-99	301
ctg16_orf195_37531:39190	CaSp_Cadsp1_461162_.C_490051	N/A	33.856	319	141	4	47	326	15	302	1.51e-55	189
ctg16_orf195_37531:39190	CoCa_Corca1_623703_pg.C_12_t10464	N/A	36.306	314	130	4	47	321	15	297	9.16e-53	181
ctg16_orf195_37531:39190	ExAq_Exoaq1_10887_A1O9_07256T0	N/A	32.407	324	147	4	43	326	11	302	2.83e-51	177
ctg16_orf195_37531:39190	Hysp_HypCO275_1_143856_CE55245_659	N/A	35.000	320	143	8	47	321	15	314	2.10e-47	168
ctg16_orf195_37531:39190	CaSp_Cadsp1_602922_MIX2133_3_26	N/A	33.439	314	139	3	47	321	15	297	2.38e-47	167
ctg16_orf195_37531:39190	CaSp_Cadsp1_661852.C_3630005	N/A	33.945	327	144	6	47	332	15	310	3.77e-47	167
ctg16_orf195_37531:39190	NeHe_XP_003043349.1	hypothetical protein NECHADRAFT_97613 [[Nectria] haematococca mpVI 77-13-4]	33.856	319	138	6	54	332	14	299	1.81e-45	162
ctg16_orf195_37531:39190	NeHa_Necha2_97613_pm.sca_2912_4_0000003	N/A	33.856	319	138	6	54	332	14	299	1.85e-45	162
ctg16_orf195_37531:39190	ExSp_Exosp1_2464_PV08_11880T0	N/A	31.889	323	131	4	43	326	11	283	4.10e-45	161
ctg16_orf195_37531:39190	FuPs_XP_009262310.1	hypothetical protein FPSE_10918 [Fusarium pseudograminearum CS3096]	30.671	313	147	4	47	320	15	296	6.27e-44	159
ctg16_orf195_37531:39190	PeMa_Perma1_671755.C_690020	N/A	31.230	317	153	4	43	326	11	295	1.71e-40	149
ctg16_orf195_37531:39190	FuGr_XP_011322148.1	hypothetical protein FGSG_03560 [Fusarium graminearum PH-1]	32.130	277	137	4	47	303	15	260	4.06e-40	147
ctg16_orf195_37531:39190	MeBi_Melbi2_713906_MIX24855_25_57	N/A	32.248	307	133	5	66	328	4	279	1.44e-37	141
ctg16_orf195_37531:39190	HyEC_HypEC38_3_437377_gm1.9907_g	N/A	41.279	172	89	1	150	321	79	238	2.47e-37	139
ctg16_orf195_37531:39190	FuVe_XP_018762201.1	hypothetical protein FVEG_14102 [Fusarium verticillioides 7600]	29.102	323	150	5	47	321	15	306	1.38e-36	139
ctg16_orf195_37531:39190	TrLo_PTB72609.1	hypothetical protein M440DRAFT_1405040 [Trichoderma longibrachiatum ATCC 18648]	73.118	93	25	0	237	329	11	103	1.69e-36	133
ctg16_orf195_37531:39190	CoCa_Corca1_657417_MIX15671_4_40	N/A	29.841	315	149	6	47	322	15	296	5.80e-36	137
# BLASTP 2.8.1+
# Query: ctg16_orf196_39917:40915 Forward
# Database: /home/gabriel/funorder_proj/funorder_v01/fungal_db/fungal_prot_db.fasta
# Fields: query acc.ver, subject id, subject titles, % identity, alignment length, mismatches, gap opens, q. start, q. end, s. start, s. end, evalue, bit score
# 20 hits found
ctg16_orf196_39917:40915	TrCi_XP_024746040.1	hypothetical protein BBK36DRAFT_1128560, partial [Trichoderma citrinoviride]	73.359	259	0	2	1	190	153	411	3.81e-120	358
ctg16_orf196_39917:40915	TrHa_XP_024768364.1	hypothetical protein M431DRAFT_21119 [Trichoderma harzianum CBS 226.95]	50.579	259	59	2	1	190	180	438	1.49e-73	238
ctg16_orf196_39917:40915	Hysp_HypCO275_1_24015_pm.140_12	N/A	43.902	164	85	1	34	190	31	194	1.04e-35	134
ctg16_orf196_39917:40915	ExAq_Exoaq1_10888_A1O9_07257T0	N/A	34.921	189	91	2	34	190	58	246	4.80e-29	117
ctg16_orf196_39917:40915	CoCa_Corca1_97537_CE97536_1109	N/A	29.344	259	112	4	8	195	147	405	4.56e-27	112
ctg16_orf196_39917:40915	ExSp_Exosp1_2463_PV08_11879T0	N/A	36.170	188	88	2	34	189	240	427	3.29e-26	110
ctg16_orf196_39917:40915	NeHe_XP_003043249.1	hypothetical protein NECHADRAFT_53663, partial [[Nectria] haematococca mpVI 77-13-4]	38.043	184	93	4	34	196	17	200	3.89e-24	103
ctg16_orf196_39917:40915	NeHa_Necha2_53663_e_gw1.29.314.1	N/A	38.043	184	93	4	34	196	17	200	3.93e-24	103
ctg16_orf196_39917:40915	CaSp_Cadsp1_461159_.C_490048	N/A	30.833	240	94	2	21	188	197	436	4.39e-24	104
ctg16_orf196_39917:40915	AsOr_EIT83378.1	hypothetical protein Ao3042_11371 [Aspergillus oryzae 3.042]	33.005	203	89	4	35	190	46	248	2.10e-22	97.4
ctg16_orf196_39917:40915	PeMa_Perma1_614115_69_9_15362v2rpkm0.98	N/A	35.602	191	86	4	34	190	229	416	2.27e-22	99.4
ctg16_orf196_39917:40915	PeVu_Penvul1_6775_PENVUL_c040G05964T0	N/A	32.663	199	87	3	35	186	284	482	6.14e-22	98.2
ctg16_orf196_39917:40915	PeRo_CDM29589.1	Zn(2)-C6 fungal-type DNA-binding domain [Penicillium roqueforti FM164]	31.658	199	89	3	35	186	284	482	1.50e-21	97.1
ctg16_orf196_39917:40915	PeCa_CRL30596.1	Fungal transcriptional regulatory protein, N-terminal [Penicillium camemberti]	32.000	200	88	4	35	186	284	483	2.93e-21	96.3
ctg16_orf196_39917:40915	FuOx_XP_018239586.1	hypothetical protein FOXG_18896 [Fusarium oxysporum f. sp. lycopersici 4287]	26.364	220	113	4	34	206	48	265	5.07e-21	95.1
ctg16_orf196_39917:40915	CoOr_Color1_6212_CORC01_14056T0	N/A	30.693	202	93	4	35	189	239	440	1.40e-20	94.4
ctg16_orf196_39917:40915	AsTe_XP_001217884.1	predicted protein [Aspergillus terreus NIH2624]	30.500	200	89	4	35	186	213	410	1.77e-20	93.6
ctg16_orf196_39917:40915	PeNa_OQE82225.1	hypothetical protein PENNAL_c0037G11164 [Penicillium nalgiovense]	30.151	199	92	3	35	186	362	560	2.89e-20	93.6
ctg16_orf196_39917:40915	CoTo_Colto1_1708_CT0861_10117T0	N/A	33.333	165	104	4	34	196	101	261	3.50e-20	92.8
ctg16_orf196_39917:40915	PhAl_Phaal1_8202_UCRPA7_8738m.01	N/A	30.493	223	98	5	21	186	148	370	3.57e-20	93.2
# BLASTP 2.8.1+
# Query: ctg16_orf197_41869:43208 Reverse
# Database: /home/gabriel/funorder_proj/funorder_v01/fungal_db/fungal_prot_db.fasta
# Fields: query acc.ver, subject id, subject titles, % identity, alignment length, mismatches, gap opens, q. start, q. end, s. start, s. end, evalue, bit score
# 20 hits found
ctg16_orf197_41869:43208	TrCi_XP_024746041.1	carbohydrate-binding module family 1 protein [Trichoderma citrinoviride]	100.000	392	0	0	1	392	1	392	0.0	797
ctg16_orf197_41869:43208	TrRe_XP_006967940.1	glycoside hydrolase family 18, chitinase [Trichoderma reesei QM6a]	94.133	392	23	0	1	392	1	392	0.0	710
ctg16_orf197_41869:43208	TrHa_XP_024768365.1	carbohydrate-binding module family 1 protein [Trichoderma harzianum CBS 226.95]	88.221	399	39	4	1	392	1	398	0.0	676
ctg16_orf197_41869:43208	TrVi_XP_013951565.1	glycoside hydrolase family 18 protein [Trichoderma virens Gv29-8]	88.191	398	40	4	1	392	1	397	0.0	664
ctg16_orf197_41869:43208	TrLo_PTB72608.1	carbohydrate-binding module family 1 protein [Trichoderma longibrachiatum ATCC 18648]	91.837	392	32	0	1	392	1	392	0.0	659
ctg16_orf197_41869:43208	TrAs_XP_024756754.1	carbohydrate-binding module family 1 protein [Trichoderma asperellum CBS 433.97]	80.662	393	74	2	1	392	1	392	0.0	639
ctg16_orf197_41869:43208	TrAt_XP_013945551.1	glycoside hydrolase family 18 protein [Trichoderma atroviride IMI 206040]	78.934	394	79	4	1	392	1	392	0.0	619
ctg16_orf197_41869:43208	TrAr_RFU72543.1	chitinase chi18-17, partial [Trichoderma arundinaceum]	83.333	330	54	1	1	330	1	329	0.0	563
ctg16_orf197_41869:43208	TrAt_XP_013948974.1	glycoside hydrolase family 18 protein [Trichoderma atroviride IMI 206040]	55.754	391	155	7	13	392	11	394	3.58e-142	414
ctg16_orf197_41869:43208	TrVi_XP_013953573.1	glycoside hydrolase family 18 protein [Trichoderma virens Gv29-8]	53.453	391	167	6	13	392	11	397	2.85e-134	394
ctg16_orf197_41869:43208	TrHa_XP_024767241.1	carbohydrate-binding module family 1 protein [Trichoderma harzianum CBS 226.95]	54.404	386	159	7	18	392	16	395	2.08e-132	389
ctg16_orf197_41869:43208	OiMa_Oidma1_170294_.C_15_t20108	N/A	56.404	406	159	8	1	392	1	402	3.24e-132	389
ctg16_orf197_41869:43208	AmRe_Amore1_20441_gm1.6110_g	N/A	52.296	392	167	8	17	392	17	404	3.39e-130	384
ctg16_orf197_41869:43208	TrAs_XP_024760007.1	carbohydrate-binding module family 1 protein [Trichoderma asperellum CBS 433.97]	54.856	381	157	6	23	392	21	397	7.73e-130	383
ctg16_orf197_41869:43208	OiMa_Oidma1_125775_e_gw1.9.112.1	N/A	52.778	396	165	7	8	392	5	389	9.66e-130	382
ctg16_orf197_41869:43208	CoAp_Conlig1_697994_MIX10084_7299_43	N/A	53.383	399	169	9	7	392	6	400	1.17e-129	382
ctg16_orf197_41869:43208	TrAr_RFU75942.1	glycoside hydrolase family 18 [Trichoderma arundinaceum]	50.240	416	178	7	1	392	1	411	3.20e-123	366
ctg16_orf197_41869:43208	MeAc_XP_007814832.1	chitinase [Metarhizium acridum CQMa 102]	51.139	395	170	7	9	392	10	392	3.97e-122	363
ctg16_orf197_41869:43208	MeRi_OAA36631.1	chitinase [Metarhizium rileyi RCEF 4871]	50.620	403	177	8	2	392	3	395	3.30e-120	358
ctg16_orf197_41869:43208	MeMa_XP_014573771.1	chitinase, partial [Metarhizium majus ARSEF 297]	51.399	393	170	7	13	392	14	398	4.95e-119	355
# BLASTP 2.8.1+
# Query: ctg16_orf198_44005:44115 Forward
# Database: /home/gabriel/funorder_proj/funorder_v01/fungal_db/fungal_prot_db.fasta
# 0 hits found
# BLASTP 2.8.1+
# Query: ctg16_orf199_45016:48030 Reverse
# Database: /home/gabriel/funorder_proj/funorder_v01/fungal_db/fungal_prot_db.fasta
# Fields: query acc.ver, subject id, subject titles, % identity, alignment length, mismatches, gap opens, q. start, q. end, s. start, s. end, evalue, bit score
# 20 hits found
ctg16_orf199_45016:48030	TrCi_XP_024746042.1	GMC oxidoreductase [Trichoderma citrinoviride]	97.953	684	1	1	35	718	5	675	0.0	1394
ctg16_orf199_45016:48030	TrRe_XP_006967941.1	predicted protein [Trichoderma reesei QM6a]	95.760	684	16	1	35	718	5	675	0.0	1372
ctg16_orf199_45016:48030	TrLo_PTB72607.1	GMC oxidoreductase [Trichoderma longibrachiatum ATCC 18648]	95.175	684	20	1	35	718	5	675	0.0	1365
ctg16_orf199_45016:48030	TrVi_XP_013951568.1	hypothetical protein TRIVIDRAFT_82909 [Trichoderma virens Gv29-8]	93.129	684	34	1	35	718	5	675	0.0	1337
ctg16_orf199_45016:48030	TrHa_XP_024768366.1	GMC oxidoreductase [Trichoderma harzianum CBS 226.95]	92.836	684	36	1	35	718	5	675	0.0	1333
ctg16_orf199_45016:48030	TrAr_RFU72544.1	alcohol oxidase [Trichoderma arundinaceum]	92.544	684	38	1	35	718	5	675	0.0	1329
ctg16_orf199_45016:48030	TrAt_XP_013945978.1	hypothetical protein TRIATDRAFT_81139 [Trichoderma atroviride IMI 206040]	92.251	684	39	2	35	718	5	674	0.0	1318
ctg16_orf199_45016:48030	TrAs_XP_024756753.1	GMC oxidoreductase [Trichoderma asperellum CBS 433.97]	92.398	684	39	1	35	718	5	675	0.0	1312
ctg16_orf199_45016:48030	PhAl_Phaal1_5464_UCRPA7_6115m.01	N/A	87.135	684	75	1	35	718	10	680	0.0	1263
ctg16_orf199_45016:48030	NeHa_Necha2_101489_pg.C_279_1_00172	N/A	86.404	684	80	1	35	718	5	675	0.0	1248
ctg16_orf199_45016:48030	NeHe_XP_003043760.1	predicted protein [[Nectria] haematococca mpVI 77-13-4]	86.404	684	80	1	35	718	5	675	0.0	1248
ctg16_orf199_45016:48030	FuPr_CZR48530.1	probable alcohol oxidase [Fusarium proliferatum ET1]	86.111	684	82	1	35	718	7	677	0.0	1236
ctg16_orf199_45016:48030	FuVe_XP_018760775.1	alcohol oxidase [Fusarium verticillioides 7600]	85.965	684	83	1	35	718	7	677	0.0	1234
ctg16_orf199_45016:48030	FuOx_XP_018255421.1	alcohol oxidase [Fusarium oxysporum f. sp. lycopersici 4287]	85.819	684	84	1	35	718	7	677	0.0	1232
ctg16_orf199_45016:48030	DaEs_DalEC12_1_64279_e_gw1.21.136.1	N/A	84.683	679	91	1	40	718	2	667	0.0	1227
ctg16_orf199_45016:48030	PsVe_Pseve2_331525_e_gw1.1.3007.1	N/A	84.683	679	91	1	40	718	2	667	0.0	1226
ctg16_orf199_45016:48030	HyEC_HypEC38_3_364650_.C_4_t20242	N/A	85.125	679	88	1	40	718	17	682	0.0	1226
ctg16_orf199_45016:48030	Hysp_HypCO275_1_23125_pm.103_3	N/A	84.978	679	89	1	40	718	2	667	0.0	1225
ctg16_orf199_45016:48030	CoAp_Conlig1_251301_CE251300_4260	N/A	85.546	678	85	1	41	718	2	666	0.0	1224
ctg16_orf199_45016:48030	FuPs_XP_009258892.1	hypothetical protein FPSE_07499 [Fusarium pseudograminearum CS3096]	85.185	675	87	1	35	709	7	668	0.0	1212
# BLASTP 2.8.1+
# Query: ctg16_orf200_56861:57721 Reverse
# Database: /home/gabriel/funorder_proj/funorder_v01/fungal_db/fungal_prot_db.fasta
# Fields: query acc.ver, subject id, subject titles, % identity, alignment length, mismatches, gap opens, q. start, q. end, s. start, s. end, evalue, bit score
# 20 hits found
ctg16_orf200_56861:57721	TrCi_XP_024746046.1	alpha/beta-hydrolase [Trichoderma citrinoviride]	99.507	203	1	0	14	216	84	286	6.21e-148	417
ctg16_orf200_56861:57721	TrVi_XP_013951574.1	hypothetical protein TRIVIDRAFT_57288 [Trichoderma virens Gv29-8]	88.670	203	23	0	14	216	84	286	7.04e-135	384
ctg16_orf200_56861:57721	TrLo_PTB72603.1	alpha/beta-hydrolase [Trichoderma longibrachiatum ATCC 18648]	89.655	203	21	0	14	216	84	286	1.95e-134	383
ctg16_orf200_56861:57721	TrHa_XP_024768372.1	hypothetical protein M431DRAFT_155061 [Trichoderma harzianum CBS 226.95]	89.163	203	22	0	14	216	84	286	1.86e-133	380
ctg16_orf200_56861:57721	TrRe_XP_006967943.1	predicted protein [Trichoderma reesei QM6a]	86.634	202	27	0	14	215	76	277	4.14e-130	372
ctg16_orf200_56861:57721	TrAs_XP_024756749.1	hypothetical protein M441DRAFT_61111 [Trichoderma asperellum CBS 433.97]	86.139	202	28	0	14	215	84	285	1.21e-128	368
ctg16_orf200_56861:57721	TrAt_XP_013945514.1	putative Alpha/beta hydrolase [Trichoderma atroviride IMI 206040]	84.236	203	32	0	14	216	84	286	2.78e-127	365
ctg16_orf200_56861:57721	TrAr_RFU78884.1	epoxide hydrolase [Trichoderma arundinaceum]	82.759	203	35	0	14	216	84	286	7.77e-126	361
ctg16_orf200_56861:57721	PhAl_Phaal1_6872_UCRPA7_7414m.01	N/A	69.006	171	53	0	45	215	22	192	1.75e-85	255
ctg16_orf200_56861:57721	AsOr_EIT73428.1	soluble epoxide hydrolase [Aspergillus oryzae 3.042]	58.128	203	83	1	14	216	88	288	7.12e-85	257
ctg16_orf200_56861:57721	ExAq_Exoaq1_4988_A1O9_02510T0	N/A	59.901	202	80	1	15	216	122	322	2.16e-84	257
ctg16_orf200_56861:57721	PhCh_Phach1_1708_rna1707	N/A	57.561	205	85	2	14	216	86	290	2.13e-83	254
ctg16_orf200_56861:57721	MeBi_Melbi2_291370_CE291369_624	N/A	58.883	197	80	1	19	215	88	283	1.16e-82	251
ctg16_orf200_56861:57721	AsJo_XP_025522472.1	soluble epoxide hydrolase [Aspergillus japonicus CBS 114.51]	57.426	202	86	0	15	216	84	285	2.49e-82	251
ctg16_orf200_56861:57721	OiMa_Oidma1_130638_e_gw1.13.223.1	N/A	58.376	197	81	1	19	215	86	281	1.28e-81	249
ctg16_orf200_56861:57721	MeVa_Melva1_260615_CE260614_102	N/A	56.345	197	85	1	19	215	88	283	2.68e-80	246
ctg16_orf200_56861:57721	AsFi_RAK74346.1	soluble epoxide hydrolase [Aspergillus fijiensis CBS 313.89]	57.635	203	86	0	14	216	83	285	8.60e-80	244
ctg16_orf200_56861:57721	GlSt_Glost2_268027_gw1.4839.47.1	N/A	61.376	189	71	2	27	215	84	270	1.03e-76	236
ctg16_orf200_56861:57721	EuLa_XP_007792783.1	putative alpha beta hydrolase fold protein [Eutypa lata UCREL1]	56.566	198	83	3	19	215	100	295	5.90e-75	233
ctg16_orf200_56861:57721	PhSc_Phisc1_688038_21_51_4433v1rpkm24.22	N/A	57.360	197	81	2	19	215	88	281	1.28e-74	231
# BLASTP 2.8.1+
# Query: ctg16_orf201_59205:60191 Forward
# Database: /home/gabriel/funorder_proj/funorder_v01/fungal_db/fungal_prot_db.fasta
# Fields: query acc.ver, subject id, subject titles, % identity, alignment length, mismatches, gap opens, q. start, q. end, s. start, s. end, evalue, bit score
# 20 hits found
ctg16_orf201_59205:60191	TrCi_XP_024746047.1	GroES-like protein [Trichoderma citrinoviride]	100.000	323	0	0	6	328	1	323	0.0	661
ctg16_orf201_59205:60191	TrLo_PTB72602.1	GroES-like protein [Trichoderma longibrachiatum ATCC 18648]	89.329	328	35	0	1	328	1	328	0.0	592
ctg16_orf201_59205:60191	TrVi_XP_013951575.1	hypothetical protein TRIVIDRAFT_42391 [Trichoderma virens Gv29-8]	86.378	323	44	0	6	328	1	323	0.0	588
ctg16_orf201_59205:60191	TrHa_XP_024768373.1	hypothetical protein M431DRAFT_99154 [Trichoderma harzianum CBS 226.95]	86.068	323	45	0	6	328	1	323	0.0	586
ctg16_orf201_59205:60191	TrAr_RFU78885.1	hypothetical protein TARUN_3324 [Trichoderma arundinaceum]	84.520	323	50	0	6	328	1	323	0.0	575
ctg16_orf201_59205:60191	TrAs_XP_024756748.1	hypothetical protein M441DRAFT_61110 [Trichoderma asperellum CBS 433.97]	83.333	324	54	0	5	328	4	327	0.0	575
ctg16_orf201_59205:60191	TrAt_XP_013945982.1	Hypothetical protein TRIATDRAFT_90295 [Trichoderma atroviride IMI 206040]	81.481	324	60	0	5	328	4	327	0.0	562
ctg16_orf201_59205:60191	ExXe_Exoxe1_132591_PV05_00664T0	N/A	75.692	325	79	0	4	328	23	347	0.0	525
ctg16_orf201_59205:60191	ExSp_Exosp1_11932_PV08_11558T0	N/A	72.699	326	89	0	3	328	2	327	0.0	514
ctg16_orf201_59205:60191	ExOl_Exool1_136976_PV06_02257T0	N/A	72.308	325	90	0	4	328	3	327	6.90e-178	499
ctg16_orf201_59205:60191	PhSc_Phisc1_691447_35_30_12204v1rpkm1.90	N/A	73.375	323	85	1	5	327	4	325	7.02e-177	496
ctg16_orf201_59205:60191	FoMo_Fonmo1_7311_AYO21_05994T0	N/A	72.036	329	91	1	1	328	1	329	9.19e-176	494
ctg16_orf201_59205:60191	ClBa_Claba1_138841_Z519_05373T0	N/A	72.036	329	91	1	1	328	1	329	1.47e-175	493
ctg16_orf201_59205:60191	ClIm_Claim1_153685_PV07_11920T0	N/A	72.755	323	88	0	5	327	6	328	2.57e-175	493
ctg16_orf201_59205:60191	OiMa_Oidma1_50984_gm1.4314_g	N/A	71.692	325	89	1	6	327	5	329	4.45e-174	489
ctg16_orf201_59205:60191	DaEs_DalEC12_1_59244_e_gw1.10.358.1	N/A	72.699	326	87	2	5	328	4	329	3.12e-173	488
ctg16_orf201_59205:60191	HyEC_HypEC38_3_463202.C_80016	N/A	72.393	326	87	2	6	328	5	330	3.98e-173	487
ctg16_orf201_59205:60191	Hysp_HypCO275_1_397893_93_42_13912v1rpkm0.80	N/A	72.086	326	88	2	6	328	5	330	1.24e-172	486
ctg16_orf201_59205:60191	ExAq_Exoaq1_10322_A1O9_06688T0	N/A	68.827	324	100	1	5	328	4	326	4.63e-166	469
ctg16_orf201_59205:60191	TrRe_XP_006967853.1	predicted protein, partial [Trichoderma reesei QM6a]	88.703	239	27	0	6	244	1	239	6.38e-158	445
# BLASTP 2.8.1+
# Query: ctg16_orf202_61153:62004 Forward
# Database: /home/gabriel/funorder_proj/funorder_v01/fungal_db/fungal_prot_db.fasta
# Fields: query acc.ver, subject id, subject titles, % identity, alignment length, mismatches, gap opens, q. start, q. end, s. start, s. end, evalue, bit score
# 20 hits found
ctg16_orf202_61153:62004	TrCi_XP_024746048.1	hypothetical protein BBK36DRAFT_1128709 [Trichoderma citrinoviride]	88.339	283	0	1	1	250	1	283	4.48e-180	499
ctg16_orf202_61153:62004	TrVi_XP_013951576.1	hypothetical protein TRIVIDRAFT_57290 [Trichoderma virens Gv29-8]	79.505	283	25	1	1	250	1	283	2.32e-156	439
ctg16_orf202_61153:62004	TrHa_XP_024768374.1	hypothetical protein M431DRAFT_513486 [Trichoderma harzianum CBS 226.95]	79.505	283	25	1	1	250	1	283	4.38e-156	439
ctg16_orf202_61153:62004	TrRe_XP_006967854.1	predicted protein [Trichoderma reesei QM6a]	77.032	283	32	1	1	250	1	283	6.01e-155	436
ctg16_orf202_61153:62004	TrAr_RFU78886.1	hypothetical protein TARUN_3325 [Trichoderma arundinaceum]	73.404	282	42	1	1	249	1	282	5.24e-152	429
ctg16_orf202_61153:62004	TrLo_PTB72601.1	NAD(P)-binding protein [Trichoderma longibrachiatum ATCC 18648]	74.558	283	39	1	1	250	1	283	6.07e-148	419
ctg16_orf202_61153:62004	TrAs_XP_024756747.1	hypothetical protein M441DRAFT_61109 [Trichoderma asperellum CBS 433.97]	70.819	281	49	1	1	248	1	281	3.15e-146	414
ctg16_orf202_61153:62004	TrAt_XP_013945983.1	hypothetical protein TRIATDRAFT_90296 [Trichoderma atroviride IMI 206040]	70.463	281	50	1	1	248	1	281	1.46e-139	397
ctg16_orf202_61153:62004	MeAc_XP_007815495.1	NAD binding NADP oxidoreductase coenzyme F420-dependent, putative [Metarhizium acridum CQMa 102]	56.383	282	90	1	1	249	1	282	1.33e-118	344
ctg16_orf202_61153:62004	FuVe_XP_018750924.1	hypothetical protein FVEG_05731 [Fusarium verticillioides 7600]	57.343	286	85	2	1	249	1	286	2.70e-118	343
ctg16_orf202_61153:62004	FuPr_CZR40497.1	related to gamma hydroxybutyrate dehydrogenase [Fusarium proliferatum ET1]	57.343	286	85	2	1	249	1	286	9.45e-117	340
ctg16_orf202_61153:62004	EuLa_XP_007794475.1	putative 2-hydroxy-3-oxopropionate reductase protein [Eutypa lata UCREL1]	58.571	280	83	1	1	247	1	280	2.80e-116	338
ctg16_orf202_61153:62004	FuFu_XP_023428656.1	related to gamma hydroxybutyrate dehydrogenase [Fusarium fujikuroi IMI 58289]	57.343	286	85	2	1	249	1	286	1.75e-115	337
ctg16_orf202_61153:62004	FuOx_XP_018236171.1	hypothetical protein FOXG_02551 [Fusarium oxysporum f. sp. lycopersici 4287]	56.643	286	87	2	1	249	1	286	2.49e-115	336
ctg16_orf202_61153:62004	MeMa_XP_014576507.1	3-hydroxyacid dehydrogenase/reductase, partial [Metarhizium majus ARSEF 297]	56.028	282	91	1	1	249	1	282	4.66e-115	335
ctg16_orf202_61153:62004	CoOr_Color1_9802_CORC01_06458T0	N/A	58.571	280	83	1	1	247	1	280	4.15e-114	333
ctg16_orf202_61153:62004	MeAn_KID69122.1	3-hydroxyacid dehydrogenase/reductase, partial [Metarhizium anisopliae ARSEF 549]	57.092	282	88	1	1	249	1	282	1.59e-113	331
ctg16_orf202_61153:62004	MeRo_XP_007824727.2	3-hydroxyacid dehydrogenase/reductase [Metarhizium robertsii ARSEF 23]	57.092	282	88	1	1	249	1	282	2.10e-113	331
ctg16_orf202_61153:62004	MeBr_XP_014543382.1	3-hydroxyacid dehydrogenase/reductase, partial [Metarhizium brunneum ARSEF 3297]	57.295	281	87	1	1	248	1	281	3.25e-113	330
ctg16_orf202_61153:62004	TrAr_RFU75933.1	gamma hydroxybutyrate dehydrogenase [Trichoderma arundinaceum]	54.417	283	94	2	1	248	1	283	5.80e-111	325
# BLAST processed 19 queries
