# Supplementary material for: Novel approach in whole genome mining and transcriptome analysis reveal conserved RiPPs in Trichoderma spp
Source: BMC Genomics. 2020 Mar 27;21:258. doi: 10.1186/s12864-020-6653-6 (PMC7099791; doi:10.1186/s12864-020-6653-6)
Supplement: Supplementary file 8 — Additional file 8. Gene annotations for cluster 75 of T. citrinoviride, manually curated and based on a Blastp v2.9.0+ (protein-protein BLAST) [25] search against a manually curated database, including protein accessions. [file 12864_2020_6653_MOESM8_ESM.txt]

Cluster 75 from T. citrinoviride KZ680222.1 Location 605524 - 667527

# orf 184
XP_024746026.1	general substrate transporter  95.06% sequence similarity with T. reesei

# orf 185
no hits

# orf 186
XP_024746029.1	aldehyde dehydrogenase  [52.88% sequence similarity with T. reesei]

# orf 187
XP_024746030.1	glycosyltransferase family 1 protein  86.71% sequence similarity with T. reesei

# orf 188
XP_024746031.1	MFS general substrate transporter  94.97% sequence similarity with T. reesei

# orf 189
XP_024746033.1	carbon-nitrogen hydrolase  [76.77% sequence similarity with T. reesei]

# orf 190
XP_024746034.1  Heterokaryon incompatibility protein  70.00% sequence similarity with T. reesei

# orf 191
XP_024746035.1	sulfatase  95.16% sequence similarity with T. reesei

# orf 192
XP_024746036.1	putative RiPP precursor peptide   97.25% sequence similarity with T. reesei  Location: 636556 - 636948

# orf 193
XP_024746038.1	amino acid transporter  93.18% sequence similarity with T. reesei

# orf 194
no hits

# orf 195
XP_024746039.1	hypothetical protein   [26.65% sequence similarity with T. reesei]

# orf 196
XP_024746040.1	hypothetical protein / fungal transcription protein  [26.96% sequence similarity with T. reesei]

# orf 197
XP_024746041.1	carbohydrate-binding module family 1 protein  94.133% sequence similarity with T. reesei

# orf 198
no hits

# orf 199
XP_024746042.1	GMC oxidoreductase  95.760% sequence similarity with T. reesei

# orf 200
XP_024746046.1	alpha/beta-hydrolase  86.634% sequence similarity with T. reesei

# orf 201
XP_024746047.1	GroES-like protein  88.703% sequence similarity with T. reesei

# orf 202
XP_024746048.1	hypothetical protein / 3-hydroxyisobutyrate dehydrogenase  77.032% sequence similarity with T. reesei
